# Supplementary material for: Penta­aqua­(1H-benzimidazole-5,6-dicarboxyl­ato-κN 3)nickel(II) penta­hydrate
Source: Acta Crystallogr Sect E Struct Rep Online. 2009 May 23;65(Pt 6):m672. doi: 10.1107/S1600536809018704 (PMC2969820; doi:10.1107/S1600536809018704)
Supplement: Supplementary file 1 [file e-65-0m672-sup1.cif]

##############################################################################
###                                                                        ###
###        Electronic paper (Acta Crystallographica Section E)             ###
###                                                                        ###
##############################################################################
#                                                                            #
# This CIF contains the data in a paper accepted for publication in Acta     #
# Crystallographica Section E. It conforms to the requirements of Notes      #
# for Authors for Section E, and has been peer reviewed under the auspices   #
# of the IUCr Commission on Journals.                                        #
#                                                                            #
# Full details of the Crystallographic Information File format               #
# are given in the paper "The Crystallographic Information File (CIF):       #
# a New Standard Archive File for Crystallography" by S. R. Hall, F. H.      #
# Allen and I. D. Brown [Acta Cryst. (1991), A47, 655-685].                  #
#                                                                            #
# The current version of the core CIF dictionary is obtainable from          #
# ftp://ftp.iucr.org/pub/cif_core.dic. The current version number is 2.4.    #
#                                                                            #
# Software is freely available for graphical display of the structure(s) in  #
# this CIF.  For information consult the CIF home page http://www.iucr.org/  #
# cif/home.html                                                              #
#                                                                            #
# This file may be used for bona fide research purposes within the           #
# scientific community so long as proper attribution is given to the journal # 
# article from which it was obtained.                                        #
#                                                                            #
##############################################################################
                                             
data_I
_audit_creation_method     SHELXL97
_chemical_name_systematic
;
Pentaaqua(1<i>H</i>-benzimidazole-5,6-dicarboxylato-\k<i>N</i>^3^)nickel(II)
pentahydrate
;
_chemical_name_common     ?
_chemical_formula_moiety     'C9 H14 N2 Ni O9 , 5H2 O'
_chemical_formula_sum     'C9 H24 N2 Ni O14'
_chemical_formula_iupac     '[Ni (C9 H4 N2 O4) (H2 O)5] , 5H2 O'
_chemical_formula_weight     443.01
_chemical_melting_point     ?
_symmetry_cell_setting     triclinic
_symmetry_space_group_name_H-M     'P -1'
_symmetry_space_group_name_Hall     '-P 1'
loop_
    _symmetry_equiv_pos_as_xyz
    'x, y, z'
    '-x, -y, -z'
_cell_length_a     6.8436(14)
_cell_length_b     11.434(2)
_cell_length_c     12.344(3)
_cell_angle_alpha     78.29(3)
_cell_angle_beta     78.65(3)
_cell_angle_gamma     74.92(3)
_cell_volume     902.6(3)
_cell_formula_units_Z     2
_cell_measurement_reflns_used     3600
_cell_measurement_theta_min     1.36
_cell_measurement_theta_max     28
_cell_measurement_temperature     293(2)
_exptl_crystal_description     block
_exptl_crystal_colour     blue
_exptl_crystal_size_max     0.31
_exptl_crystal_size_mid     0.25
_exptl_crystal_size_min     0.21
_exptl_crystal_density_diffrn     1.630
_exptl_crystal_density_meas     ?
_exptl_crystal_density_method     'not measured'
_exptl_crystal_F_000     464
_exptl_absorpt_coefficient_mu     1.148
_exptl_absorpt_correction_type     multi-scan
_exptl_absorpt_process_details     '(REQAB; Jacobson, 1998)'
_exptl_absorpt_correction_T_min     0.725
_exptl_absorpt_correction_T_max     0.793
_exptl_special_details
;
;
_diffrn_ambient_temperature     293(2)
_diffrn_radiation_type     MoK\a
_diffrn_radiation_wavelength     0.71073
_diffrn_radiation_source     'fine-focus sealed tube'
_diffrn_radiation_monochromator     graphite
_diffrn_measurement_device_type     'Rigaku Mercury CCD'
_diffrn_measurement_method     \w
_diffrn_detector_area_resol_mean     ?
_diffrn_reflns_number     7176
_diffrn_reflns_av_R_equivalents     0.0481
_diffrn_reflns_av_sigmaI/netI     0.0638
_diffrn_reflns_theta_min     3.12
_diffrn_reflns_theta_max     25.20
_diffrn_reflns_theta_full     25.20
_diffrn_measured_fraction_theta_max     0.993
_diffrn_measured_fraction_theta_full     0.993
_diffrn_reflns_limit_h_min     -8
_diffrn_reflns_limit_h_max     8
_diffrn_reflns_limit_k_min     -13
_diffrn_reflns_limit_k_max     13
_diffrn_reflns_limit_l_min     -14
_diffrn_reflns_limit_l_max     13
_diffrn_standards_number     0
_diffrn_standards_interval_count     ?
_diffrn_standards_interval_time     ?
_diffrn_standards_decay_%     ?
_refine_special_details
;
Refinement of <i>F</i>^2^ against ALL reflections. The weighted <i>R</i>-factor
<i>wR</i> and goodness of fit <i>S</i> are based on <i>F</i>^2^, conventional
<i>R</i>-factors <i>R</i> are based on <i>F</i>, with <i>F</i> set to zero for
negative <i>F</i>^2^. The threshold expression of <i>F</i>^2^ >
\s(<i>F</i>^2^) is used only for calculating <i>R</i>-factors(gt) <i>etc</i>.
and is not relevant to the choice of reflections for refinement.
<i>R</i>-factors based on <i>F</i>^2^ are statistically about twice as large
as those based on <i>F</i>, and <i>R</i>- factors based on ALL data will be
even larger.
;
_reflns_number_total     3228
_reflns_number_gt     2851
_reflns_threshold_expression     I>2\s(I)
_refine_ls_structure_factor_coef     Fsqd
_refine_ls_matrix_type     full
_refine_ls_R_factor_all     0.0636
_refine_ls_R_factor_gt     0.0559
_refine_ls_wR_factor_gt     0.1606
_refine_ls_wR_factor_ref     0.1672
_refine_ls_goodness_of_fit_ref     1.138
_refine_ls_restrained_S_all     1.133
_refine_ls_number_reflns     3228
_refine_ls_number_parameters     235
_refine_ls_number_restraints     30
_refine_ls_hydrogen_treatment     constr
_refine_ls_weighting_scheme     calc
_refine_ls_weighting_details
       'calc w = 1/[\s^2^(Fo^2^)+(0.0905P)^2^+1.2897P] where P=(Fo^2^+2Fc^2^)/3'
_atom_sites_solution_hydrogens     geom
_atom_sites_solution_primary     direct
_atom_sites_solution_secondary     difmap
_refine_ls_shift/su_max     0.001
_refine_ls_shift/su_mean     0.000
_refine_diff_density_max     1.530
_refine_diff_density_min     -0.598
_refine_ls_extinction_method     none
_refine_ls_extinction_coef     ?
loop_
    _atom_type_symbol
    _atom_type_description
    _atom_type_scat_dispersion_real
    _atom_type_scat_dispersion_imag
    _atom_type_scat_source
    'C' 'C' 0.0033 0.0016
                         'International Tables Vol C Tables 4.2.6.8 and 6.1.1.4'
    'H' 'H' 0.0000 0.0000
                         'International Tables Vol C Tables 4.2.6.8 and 6.1.1.4'
    'N' 'N' 0.0061 0.0033
                         'International Tables Vol C Tables 4.2.6.8 and 6.1.1.4'
    'Ni' 'Ni' 0.3393 1.1124
                         'International Tables Vol C Tables 4.2.6.8 and 6.1.1.4'
    'O' 'O' 0.0106 0.0060
                         'International Tables Vol C Tables 4.2.6.8 and 6.1.1.4'
_computing_data_collection     'RAPID-AUTO (Rigaku, 1998)'
_computing_cell_refinement     'RAPID-AUTO (Rigaku, 1998)'
_computing_data_reduction     'CrystalStructure (Rigaku/MSC, 2002)'
_computing_structure_solution     'SHELXS97 (Sheldrick, 2008)'
_computing_structure_refinement     'SHELXL97 (Sheldrick, 2008)'
_computing_molecular_graphics     'ORTEPII (Johnson, 1976)'
_computing_publication_material     'SHELXL97 (Sheldrick, 2008)'
loop_
    _atom_site_type_symbol
    _atom_site_label
    _atom_site_fract_x
    _atom_site_fract_y
    _atom_site_fract_z
    _atom_site_U_iso_or_equiv
    _atom_site_adp_type
    _atom_site_calc_flag
    _atom_site_refinement_flags
    _atom_site_occupancy
    _atom_site_disorder_assembly
    _atom_site_disorder_group
    C C1 0.3714(6) 0.5621(4) 0.7112(3) 0.0205(8) Uani d . 1 . .
    N N1 0.3498(6) 0.3063(3) 0.9967(3) 0.0272(8) Uani d . 1 . .
    H H1 0.3074 0.3078 1.0669 0.033 Uiso calc R 1 . .
    Ni Ni1 0.59930(7) 0.09723(4) 0.74101(4) 0.0200(2) Uani d . 1 . .
    O O1 0.2171(5) 0.6926(3) 0.5614(3) 0.0379(8) Uani d . 1 . .
    C C2 0.4484(6) 0.4375(3) 0.7118(3) 0.0210(8) Uani d . 1 . .
    H H2 0.5106 0.4068 0.6460 0.025 Uiso calc R 1 . .
    N N2 0.4903(5) 0.2318(3) 0.8396(3) 0.0224(7) Uani d . 1 . .
    O O2 0.5536(5) 0.6543(3) 0.5459(2) 0.0346(8) Uani d . 1 . .
    C C3 0.4301(6) 0.3595(3) 0.8136(3) 0.0209(8) Uani d . 1 . .
    O O3 0.0491(5) 0.7830(3) 0.8792(3) 0.0346(8) Uani d . 1 . .
    C C4 0.3381(6) 0.4072(4) 0.9121(3) 0.0230(8) Uani d . 1 . .
    O O4 0.3074(5) 0.8139(3) 0.7441(3) 0.0328(7) Uani d . 1 . .
    C C5 0.2592(6) 0.5316(4) 0.9124(3) 0.0253(9) Uani d . 1 . .
    H H5 0.1973 0.5617 0.9785 0.030 Uiso calc R 1 . .
    C C6 0.2755(6) 0.6096(4) 0.8113(3) 0.0222(8) Uani d . 1 . .
    C C7 0.4385(7) 0.2068(4) 0.9496(3) 0.0258(9) Uani d . 1 . .
    H H7 0.4618 0.1277 0.9898 0.031 Uiso calc R 1 . .
    C C8 0.2025(6) 0.7459(4) 0.8107(3) 0.0243(9) Uani d . 1 . .
    C C9 0.3812(6) 0.6449(3) 0.5979(3) 0.0217(8) Uani d . 1 . .
    O O1W 0.3920(4) 0.1803(3) 0.6302(2) 0.0284(7) Uani d D 1 . .
    H H2W 0.4303 0.2272 0.5727 0.043 Uiso d RD 1 . .
    H H1W 0.3513 0.1237 0.6138 0.043 Uiso d RD 1 . .
    O O2W 0.8180(4) 0.1821(3) 0.6393(2) 0.0274(6) Uani d D 1 . .
    H H3W 0.8697 0.2273 0.6656 0.041 Uiso d RD 1 . .
    H H4W 0.7925 0.2129 0.5744 0.041 Uiso d RD 1 . .
    O O3W 0.7170(6) -0.0427(3) 0.6518(3) 0.0463(10) Uani d D 1 . .
    H H5W 0.7472 -0.1164 0.6823 0.070 Uiso d RD 1 . .
    H H6W 0.7539 -0.0344 0.5822 0.070 Uiso d RD 1 . .
    O O4W 0.7928(5) 0.0082(3) 0.8549(3) 0.0313(7) Uani d D 1 . .
    H H7W 0.8647 -0.0596 0.8391 0.047 Uiso d RD 1 . .
    H H8W 0.8618 0.0475 0.8765 0.047 Uiso d RD 1 . .
    O O5W 0.3802(5) 0.0021(3) 0.8336(2) 0.0285(7) Uani d D 1 . .
    H H9W 0.2734 0.0489 0.8607 0.043 Uiso d RD 1 . .
    H H10W 0.3518 -0.0525 0.8072 0.043 Uiso d RD 1 . .
    O O6W 0.8012(5) 0.9831(3) 0.4213(2) 0.0340(7) Uani d D 1 . .
    H H11W 0.7615 1.0420 0.3717 0.051 Uiso d RD 1 . .
    H H12W 0.9257 0.9499 0.4049 0.051 Uiso d RD 1 . .
    O O7W 0.2893(5) 0.2719(3) 0.2313(3) 0.0372(8) Uani d D 1 . .
    H H14W 0.4128 0.2554 0.2398 0.056 Uiso d RD 1 . .
    H H13W 0.2201 0.3317 0.2624 0.056 Uiso d RD 1 . .
    O O8W 0.9187(5) 0.5590(3) 0.6314(3) 0.0431(8) Uani d D 1 . .
    H H16W 0.8200 0.5777 0.5952 0.065 Uiso d RD 1 . .
    H H15W 1.0137 0.5932 0.5982 0.065 Uiso d RD 1 . .
    O O9W -0.0044(5) 0.8476(3) 0.0863(3) 0.0378(8) Uani d D 1 . .
    H H18W 0.0184 0.7895 0.1395 0.057 Uiso d RD 1 . .
    H H17W 0.0075 0.8220 0.0257 0.057 Uiso d RD 1 . .
    O O10W 0.0100(5) 0.3191(3) 0.7221(3) 0.0406(8) Uani d D 1 . .
    H H19W -0.0044 0.3950 0.7006 0.061 Uiso d RD 1 . .
    H H20W 0.1257 0.2800 0.6958 0.061 Uiso d RD 1 . .
loop_
    _atom_site_aniso_label
    _atom_site_aniso_U_11
    _atom_site_aniso_U_22
    _atom_site_aniso_U_33
    _atom_site_aniso_U_12
    _atom_site_aniso_U_13
    _atom_site_aniso_U_23
    C1 0.0213(19) 0.021(2) 0.0181(18) -0.0063(15) -0.0026(15) 0.0000(15)
    N1 0.041(2) 0.0185(17) 0.0163(16) -0.0034(14) -0.0012(15) 0.0021(13)
    Ni1 0.0245(3) 0.0148(3) 0.0184(3) -0.0027(2) -0.0024(2) -0.00091(19)
    O1 0.0319(17) 0.0426(19) 0.0323(16) -0.0088(14) -0.0108(13) 0.0156(14)
    C2 0.025(2) 0.0178(19) 0.0179(18) -0.0028(15) -0.0014(15) -0.0019(14)
    N2 0.0285(18) 0.0143(16) 0.0211(16) -0.0028(13) -0.0034(14) 0.0013(12)
    O2 0.0295(16) 0.0383(18) 0.0272(16) -0.0074(13) -0.0024(13) 0.0123(13)
    C3 0.0221(19) 0.0179(19) 0.0218(19) -0.0035(15) -0.0035(15) -0.0023(15)
    O3 0.0371(17) 0.0234(16) 0.0344(17) 0.0036(13) 0.0036(14) -0.0068(12)
    C4 0.028(2) 0.021(2) 0.0189(19) -0.0063(16) -0.0015(16) -0.0002(14)
    O4 0.0382(18) 0.0188(15) 0.0391(17) -0.0077(12) -0.0007(14) -0.0031(12)
    C5 0.031(2) 0.021(2) 0.0205(19) -0.0028(16) -0.0002(16) -0.0037(15)
    C6 0.023(2) 0.017(2) 0.024(2) -0.0018(15) -0.0034(16) -0.0027(15)
    C7 0.035(2) 0.0179(19) 0.022(2) -0.0049(16) -0.0046(17) 0.0015(15)
    C8 0.030(2) 0.018(2) 0.024(2) -0.0036(16) -0.0074(17) -0.0021(15)
    C9 0.030(2) 0.0166(19) 0.0192(19) -0.0058(16) -0.0053(16) -0.0015(14)
    O1W 0.0327(16) 0.0282(16) 0.0246(14) -0.0124(12) -0.0063(12) 0.0039(11)
    O2W 0.0297(15) 0.0283(16) 0.0238(14) -0.0103(12) -0.0053(12) 0.0023(11)
    O3W 0.081(3) 0.0219(16) 0.0287(17) -0.0075(16) 0.0088(17) -0.0086(13)
    O4W 0.0315(16) 0.0221(15) 0.0396(17) 0.0020(12) -0.0139(13) -0.0052(12)
    O5W 0.0327(16) 0.0227(15) 0.0292(15) -0.0092(12) 0.0025(12) -0.0053(11)
    O6W 0.0355(18) 0.0310(17) 0.0306(16) -0.0042(13) -0.0035(13) 0.0006(12)
    O7W 0.0381(18) 0.0401(19) 0.0320(17) -0.0067(14) -0.0040(14) -0.0067(14)
    O8W 0.0349(18) 0.039(2) 0.052(2) -0.0080(15) -0.0099(15) 0.0024(15)
    O9W 0.0462(19) 0.0365(18) 0.0310(16) -0.0061(15) -0.0090(15) -0.0077(13)
    O10W 0.0358(18) 0.0334(18) 0.051(2) -0.0075(14) -0.0088(15) -0.0022(15)
_geom_special_details
;
All e.s.d.'s (except the e.s.d. in the dihedral angle between two l.s. planes)
are estimated using the full covariance matrix. The cell e.s.d.'s are taken
into account individually in the estimation of e.s.d.'s in distances, angles
and torsion angles; correlations between e.s.d.'s in cell parameters are only
used when they are defined by crystal symmetry. An approximate (isotropic)
treatment of cell e.s.d.'s is used for estimating e.s.d.'s involving l.s.
planes.
;
loop_
    _geom_bond_atom_site_label_1
    _geom_bond_atom_site_label_2
    _geom_bond_site_symmetry_2
    _geom_bond_distance
    _geom_bond_publ_flag
    C1 C2 . 1.383(5) ?
    C1 C6 . 1.422(6) ?
    C1 C9 . 1.522(5) ?
    N1 C7 . 1.332(5) ?
    N1 C4 . 1.387(5) ?
    N1 H1 . 0.8600 ?
    Ni1 O3W . 2.029(3) ?
    Ni1 O4W . 2.053(3) ?
    Ni1 N2 . 2.052(3) ?
    Ni1 O2W . 2.069(3) ?
    Ni1 O1W . 2.078(3) ?
    Ni1 O5W . 2.099(3) ?
    O1 C9 . 1.242(5) ?
    C2 C3 . 1.390(5) ?
    C2 H2 . 0.9300 ?
    N2 C7 . 1.325(5) ?
    N2 C3 . 1.398(5) ?
    O2 C9 . 1.247(5) ?
    C3 C4 . 1.400(6) ?
    O3 C8 . 1.250(5) ?
    C4 C5 . 1.384(6) ?
    O4 C8 . 1.263(5) ?
    C5 C6 . 1.383(5) ?
    C5 H5 . 0.9300 ?
    C6 C8 . 1.506(5) ?
    C7 H7 . 0.9300 ?
    O1W H2W . 0.8400 ?
    O1W H1W . 0.8400 ?
    O2W H3W . 0.8400 ?
    O2W H4W . 0.8400 ?
    O3W H5W . 0.8400 ?
    O3W H6W . 0.8400 ?
    O4W H7W . 0.8400 ?
    O4W H8W . 0.8400 ?
    O5W H9W . 0.8400 ?
    O5W H10W . 0.8400 ?
    O6W H11W . 0.8400 ?
    O6W H12W . 0.8400 ?
    O7W H14W . 0.8400 ?
    O7W H13W . 0.8400 ?
    O8W H16W . 0.8400 ?
    O8W H15W . 0.8400 ?
    O9W H18W . 0.8400 ?
    O9W H17W . 0.8400 ?
    O10W H19W . 0.8400 ?
    O10W H20W . 0.8400 ?
loop_
    _geom_angle_atom_site_label_1
    _geom_angle_atom_site_label_2
    _geom_angle_atom_site_label_3
    _geom_angle_site_symmetry_1
    _geom_angle_site_symmetry_3
    _geom_angle
    _geom_angle_publ_flag
    C2 C1 C6 . . 121.3(3) ?
    C2 C1 C9 . . 117.1(3) ?
    C6 C1 C9 . . 121.5(3) ?
    C7 N1 C4 . . 107.6(3) ?
    C7 N1 H1 . . 126.2 ?
    C4 N1 H1 . . 126.2 ?
    O3W Ni1 O4W . . 88.73(14) ?
    O3W Ni1 N2 . . 176.19(13) ?
    O4W Ni1 N2 . . 87.52(13) ?
    O3W Ni1 O2W . . 86.14(14) ?
    O4W Ni1 O2W . . 92.83(12) ?
    N2 Ni1 O2W . . 94.75(13) ?
    O3W Ni1 O1W . . 90.63(14) ?
    O4W Ni1 O1W . . 176.58(11) ?
    N2 Ni1 O1W . . 93.07(13) ?
    O2W Ni1 O1W . . 90.49(11) ?
    O3W Ni1 O5W . . 89.34(13) ?
    O4W Ni1 O5W . . 88.84(13) ?
    N2 Ni1 O5W . . 89.88(13) ?
    O2W Ni1 O5W . . 175.15(11) ?
    O1W Ni1 O5W . . 87.79(12) ?
    C1 C2 C3 . . 118.0(4) ?
    C1 C2 H2 . . 121.0 ?
    C3 C2 H2 . . 121.0 ?
    C7 N2 C3 . . 104.9(3) ?
    C7 N2 Ni1 . . 122.5(3) ?
    C3 N2 Ni1 . . 132.1(3) ?
    C2 C3 N2 . . 130.8(4) ?
    C2 C3 C4 . . 120.3(4) ?
    N2 C3 C4 . . 108.9(3) ?
    N1 C4 C5 . . 132.6(4) ?
    N1 C4 C3 . . 105.3(3) ?
    C5 C4 C3 . . 122.2(4) ?
    C6 C5 C4 . . 117.8(4) ?
    C6 C5 H5 . . 121.1 ?
    C4 C5 H5 . . 121.1 ?
    C5 C6 C1 . . 120.4(4) ?
    C5 C6 C8 . . 118.6(3) ?
    C1 C6 C8 . . 120.9(3) ?
    N2 C7 N1 . . 113.3(3) ?
    N2 C7 H7 . . 123.4 ?
    N1 C7 H7 . . 123.4 ?
    O3 C8 O4 . . 124.7(4) ?
    O3 C8 C6 . . 118.0(4) ?
    O4 C8 C6 . . 117.1(3) ?
    O1 C9 O2 . . 124.9(4) ?
    O1 C9 C1 . . 117.3(3) ?
    O2 C9 C1 . . 117.7(4) ?
    Ni1 O1W H2W . . 117.9 ?
    Ni1 O1W H1W . . 106.6 ?
    H2W O1W H1W . . 111.6 ?
    Ni1 O2W H3W . . 119.4 ?
    Ni1 O2W H4W . . 115.2 ?
    H3W O2W H4W . . 111.6 ?
    Ni1 O3W H5W . . 122.7 ?
    Ni1 O3W H6W . . 125.1 ?
    H5W O3W H6W . . 111.9 ?
    Ni1 O4W H7W . . 113.0 ?
    Ni1 O4W H8W . . 119.4 ?
    H7W O4W H8W . . 111.4 ?
    Ni1 O5W H9W . . 112.7 ?
    Ni1 O5W H10W . . 119.8 ?
    H9W O5W H10W . . 111.1 ?
    H11W O6W H12W . . 111.6 ?
    H14W O7W H13W . . 111.7 ?
    H16W O8W H15W . . 111.6 ?
    H18W O9W H17W . . 111.7 ?
    H19W O10W H20W . . 111.4 ?
loop_
    _geom_hbond_atom_site_label_D
    _geom_hbond_atom_site_label_H
    _geom_hbond_atom_site_label_A
    _geom_hbond_site_symmetry_A
    _geom_hbond_distance_DH
    _geom_hbond_distance_HA
    _geom_hbond_distance_DA
    _geom_hbond_angle_DHA
    O10W H20W O1W . 0.84 2.00 2.836(4) 176.4
    O10W H19W O8W 1_455 0.84 1.88 2.703(5) 165.9
    O9W H17W O3 1_554 0.84 1.90 2.733(5) 172.2
    O9W H18W O10W 2_566 0.84 1.91 2.720(5) 163.0
    O8W H15W O1 1_655 0.84 1.95 2.765(5) 163.3
    O8W H16W O2 . 0.84 1.96 2.775(5) 162.3
    O7W H13W O8W 2_666 0.84 1.93 2.754(5) 165.2
    O7W H14W O4 2_666 0.84 1.91 2.734(5) 168.7
    O6W H12W O2W 2_766 0.84 2.06 2.857(4) 158.9
    O6W H11W O4 2_676 0.84 1.97 2.808(4) 174.3
    O5W H10W O4 1_545 0.84 1.96 2.800(4) 175.7
    O5W H9W O9W 2_566 0.84 1.98 2.817(4) 173.3
    O4W H8W O9W 2_666 0.84 1.90 2.736(5) 173.4
    O4W H7W O3 1_645 0.84 1.94 2.709(4) 150.9
    O3W H6W O6W 1_545 0.84 1.93 2.761(4) 172.2
    O3W H5W O7W 2_656 0.84 1.93 2.729(5) 159.2
    O2W H4W O1 2_666 0.84 1.80 2.620(4) 163.5
    O2W H3W O10W 1_655 0.84 1.90 2.734(5) 174.7
    O1W H1W O6W 2_666 0.84 1.96 2.783(5) 167.6
    O1W H2W O2 2_666 0.84 1.79 2.612(4) 165.8
    N1 H1 O7W 1_556 0.86 1.97 2.803(5) 162.2
data_global
_journal_date_recd_electronic     2009-05-14
_journal_date_accepted     2009-05-18
_journal_name_full     'Acta Crystallographica, Section E'
_journal_year     2009
_journal_volume     65
_journal_issue      6
_journal_page_first     m672
_journal_page_last     m672
_journal_paper_category     QM
_journal_coeditor_code     ZL2208
_publ_contact_author_name     'Wen-Dong Song'
_publ_contact_author_address
;
College of Science
Guang Dong Ocean University
Zhan Jiang 524088
People's Republic of China
;
_publ_contact_author_email     songwd60@126.com
_publ_contact_author_fax     '86 0759 2383636'
_publ_contact_author_phone     '86 0759 2383559'
_publ_section_title
;
Pentaaqua(1<i>H</i>-benzimidazole-5,6-dicarboxylato-\k<i>N</i>^3^)nickel(II)
pentahydrate
;
loop_
    _publ_author_name
    _publ_author_address
    'Wen-Dong Song'
;
College of Science
Guang Dong Ocean University
Zhanjiang 524088
People's Republic of China
;
    'Hao Wang'
;
College of Science
Guang Dong Ocean University
Zhanjiang 524088
People's Republic of China
;
    'Pei-Wen Qin'
;
College of Science
Guang Dong Ocean University
Zhanjiang 524088
People's Republic of China
;
    'Shi-Jie Li'
;
College of Science
Guang Dong Ocean University
Zhanjiang 524088
People's Republic of China
;
    'Shi-Wei Hu'
;
College of Science
Guang Dong Ocean University
Zhanjiang 524088
People's Republic of China
;
