# Supplementary material for: Penta­aqua­(1H-benzimidazole-5,6-dicarboxyl­ato-κN 3)nickel(II) penta­hydrate
Source: Acta Crystallogr Sect E Struct Rep Online. 2009 May 23;65(Pt 6):m672. doi: 10.1107/S1600536809018704 (PMC2969820; doi:10.1107/S1600536809018704)
Supplement: Supplementary file 2 [file e-65-0m672-Isup2.hkl]

# 
# h,k,l, Fc-squared, Fo-squared, sigma(Fo-squared) and status flag 
# 
data_I
_shelx_title ' 2 in P1                     New: P-1' 
_shelx_refln_list_code          4 
_shelx_F_calc_maximum      165.65 
_exptl_crystal_F_000       464.00 
_reflns_d_resolution_high  0.8346 
 
loop_ 
 _symmetry_equiv_pos_as_xyz 
 'x, y, z' 
 '-x, -y, -z' 
 
_cell_length_a     6.8436 
_cell_length_b    11.4340 
_cell_length_c    12.3440 
_cell_angle_alpha  78.290 
_cell_angle_beta   78.650 
_cell_angle_gamma  74.920 
 
_shelx_F_squared_multiplier     1.000 
 
loop_ 
 _refln_index_h 
 _refln_index_k 
 _refln_index_l 
 _refln_F_squared_calc 
 _refln_F_squared_meas 
 _refln_F_squared_sigma 
 _refln_observed_status 
   1   0   0     6620.38     6521.96    240.03 o 
   2   0   0       21.17       20.90      1.40 o 
   3   0   0     1125.05     1088.80     33.74 o 
   4   0   0       69.63       68.36      4.05 o 
   5   0   0     2166.05     2197.54     86.97 o 
   6   0   0      229.35      275.65     15.19 o 
   7   0   0        4.43       34.11     24.04 o 
  -7   1   0       77.82       93.91      8.19 o 
  -6   1   0      572.08      587.66     19.99 o 
  -5   1   0     1351.96     1358.99     71.90 o 
  -4   1   0       91.88      102.83      6.08 o 
  -3   1   0      147.57      145.25      4.82 o 
  -2   1   0     1790.30     2025.29     67.94 o 
  -1   1   0     1324.78      877.34    397.84 o 
   1   1   0      116.30      152.81      5.56 o 
   2   1   0      142.28      155.55      4.85 o 
   3   1   0      233.13      275.43     29.89 o 
   4   1   0      751.08      670.85     18.08 o 
   5   1   0      733.38      660.12     27.12 o 
   6   1   0      188.20      203.83     13.43 o 
   7   1   0       54.54       61.10     16.82 o 
  -7   2   0        3.16        7.20      6.09 o 
  -6   2   0      221.18      226.17     13.21 o 
  -5   2   0       28.35       27.98      4.17 o 
  -4   2   0       29.49       31.29      2.62 o 
  -3   2   0     2731.64     2902.95    106.78 o 
  -2   2   0       20.33       20.10      1.34 o 
  -1   2   0     1572.46     1630.31     50.03 o 
   0   2   0      259.73      331.33     10.10 o 
   1   2   0      371.63      344.25     11.89 o 
   2   2   0     3685.23     3623.10    152.37 o 
   3   2   0     2500.60     2626.52     82.91 o 
   4   2   0     1309.51     1294.13     38.54 o 
   5   2   0      132.95      113.70      5.72 o 
   6   2   0      133.62      149.85     20.25 o 
   7   2   0       13.26       74.92     57.72 o 
   8   2   0      111.50      108.84     14.33 o 
  -7   3   0      205.41      231.62     14.01 o 
  -6   3   0       10.06       11.94      6.28 o 
  -5   3   0       86.60       84.94      6.41 o 
  -4   3   0      450.65      417.30     13.79 o 
  -3   3   0      980.37      943.29     28.17 o 
  -2   3   0     1156.85     1001.18     26.09 o 
  -1   3   0      460.52      440.52     12.62 o 
   0   3   0      532.77      634.86     21.75 o 
   1   3   0        5.40        6.23      3.42 o 
   2   3   0    11711.07    11513.83    652.37 o 
   3   3   0      435.05      380.21     11.33 o 
   4   3   0       43.48       43.26      3.60 o 
   5   3   0        0.70        1.72      2.13 o 
   6   3   0       82.11       81.73      6.22 o 
   7   3   0      656.75      667.30     32.12 o 
   8   3   0      234.11      209.68     20.81 o 
  -6   4   0       13.94       13.28      5.31 o 
  -5   4   0      264.05      277.01     10.80 o 
  -4   4   0     1936.00     2022.74     73.50 o 
  -3   4   0     3136.06     3291.15    127.85 o 
  -2   4   0      295.53      305.63     11.27 o 
  -1   4   0     2137.06     2336.74     85.48 o 
   0   4   0        6.17        6.68      2.27 o 
   1   4   0      249.42      194.46      9.88 o 
   2   4   0     4164.67     3540.64    165.23 o 
   3   4   0      324.90      333.62     54.12 o 
   4   4   0        2.97        2.22      2.13 o 
   5   4   0      213.05      201.51      8.74 o 
   6   4   0      509.30      524.80     25.93 o 
   7   4   0      829.63      931.12     39.72 o 
   8   4   0        3.10       -1.86      4.44 o 
  -6   5   0       28.18       38.22      7.62 o 
  -5   5   0      265.62      255.60     10.89 o 
  -4   5   0      483.53      447.60     13.94 o 
  -3   5   0      534.98      486.25     18.85 o 
  -2   5   0       16.17       16.72      3.81 o 
  -1   5   0      707.26      594.50     83.11 o 
   0   5   0      428.57      563.84     21.67 o 
   1   5   0       18.88        6.95      3.43 o 
   2   5   0      467.27      424.91     18.87 o 
   3   5   0        0.26        1.55      2.39 o 
   4   5   0        2.52       21.80     15.71 o 
   5   5   0      192.75      191.60      9.63 o 
   6   5   0      544.25      560.13     30.10 o 
   7   5   0      115.43      299.11     44.86 o 
  -6   6   0      174.93      183.56     19.96 o 
  -5   6   0       22.47       19.09      2.45 o 
  -4   6   0       66.89       63.31      3.63 o 
  -3   6   0       28.03       26.27      3.23 o 
  -2   6   0     1224.39     1142.76     40.09 o 
  -1   6   0     1101.73     1058.14     41.85 o 
   0   6   0       11.57       15.98      4.09 o 
   1   6   0      286.88      281.57     21.70 o 
   2   6   0      209.84      189.49     13.70 o 
   3   6   0      169.53      158.90     13.17 o 
   4   6   0     2215.03     2096.98     96.96 o 
   5   6   0       12.18        7.79      3.64 o 
   6   6   0       72.71       76.16      8.86 o 
   7   6   0       88.91      125.32     12.32 o 
  -5   7   0        8.11       12.47     11.61 o 
  -4   7   0       51.57       46.26      3.85 o 
  -3   7   0      960.74      903.20     28.52 o 
  -2   7   0     2042.27     1970.95     80.57 o 
  -1   7   0     1342.03     1341.54     49.84 o 
   0   7   0        1.45        3.26      3.72 o 
   1   7   0       47.89       44.85      6.54 o 
   2   7   0       69.32       56.58      7.24 o 
   3   7   0     1231.98     1101.45     47.10 o 
   4   7   0      399.61      358.29     29.68 o 
   5   7   0       56.95       61.20      6.32 o 
   6   7   0        0.24       -0.36      2.71 o 
   7   7   0       20.78       29.99      8.25 o 
  -5   8   0        0.54        3.23      9.17 o 
  -4   8   0       12.78       12.52      2.29 o 
  -3   8   0       57.51       57.07      7.50 o 
  -2   8   0      719.72      660.09     29.47 o 
  -1   8   0      373.49      346.94     21.04 o 
   0   8   0      117.35      126.75      9.69 o 
   1   8   0     1472.54     1414.29     91.82 o 
   2   8   0      804.67      718.32     42.72 o 
   3   8   0      838.58      696.46     32.50 o 
   4   8   0        2.67        2.58      4.87 o 
   5   8   0      122.56      115.98      9.99 o 
   6   8   0      391.61      353.95     23.66 o 
   7   8   0      207.83      186.79     13.79 o 
  -4   9   0      318.23      314.37     26.85 o 
  -3   9   0       35.71       32.12      5.60 o 
  -2   9   0      137.28      113.48      9.18 o 
  -1   9   0       28.00       36.94     10.59 o 
   0   9   0     1047.13     1258.02     89.34 o 
   1   9   0     1073.75     1041.94     50.47 o 
   2   9   0     1332.50     1244.35     61.39 o 
   3   9   0      186.82      172.96     16.91 o 
   4   9   0        6.52        9.08      9.35 o 
   5   9   0      230.31      236.03     17.80 o 
   6   9   0      165.41      157.90     11.78 o 
   7   9   0        2.27       58.94     18.68 o 
  -3  10   0       48.15       46.97      7.33 o 
  -2  10   0       53.67       44.34      6.99 o 
  -1  10   0       24.44       34.98      6.67 o 
   0  10   0      615.44      771.65     56.33 o 
   1  10   0      827.53      826.91     43.10 o 
   2  10   0        2.77        1.92      3.67 o 
   3  10   0      148.75      142.80     13.77 o 
   4  10   0      213.12      199.44     28.03 o 
   5  10   0      290.36      291.45     19.08 o 
   6  10   0       10.61       11.47      5.06 o 
  -2  11   0        1.97        2.59      4.18 o 
  -1  11   0      676.23      633.56     35.80 o 
   0  11   0      661.17      784.79     52.04 o 
   1  11   0      286.17      297.12     25.96 o 
   2  11   0       38.51       32.79      8.59 o 
   3  11   0       66.84       65.49     14.10 o 
   4  11   0      608.68      644.44     97.66 o 
   5  11   0     1031.13     1082.37     85.37 o 
  -1  12   0      198.91      215.80     16.77 o 
   0  12   0      105.13      149.67     19.35 o 
   1  12   0        2.99        3.98      4.62 o 
   2  12   0      201.01      183.49     25.53 o 
   3  12   0      142.41      143.88     15.48 o 
   4  12   0      159.25      163.18     21.60 o 
   5  12   0        2.54        2.19      4.30 o 
   0  13   0        0.02        2.70      4.86 o 
   1  13   0      368.63      383.22     38.54 o 
   2  13   0       94.23      103.10     13.82 o 
   3  13   0       98.35      108.18     14.63 o 
  -3 -13   1       14.69       14.68      6.29 o 
  -2 -13   1       54.64       61.87     18.40 o 
  -1 -13   1       16.53       15.60      7.05 o 
  -4 -12   1        5.29        2.75      4.24 o 
  -3 -12   1      170.19      185.90     17.45 o 
  -2 -12   1       94.66       85.67     11.46 o 
  -1 -12   1      418.76      404.94     37.60 o 
   0 -12   1      225.42      285.08     43.20 o 
   1 -12   1       66.08       76.72     21.67 o 
  -5 -11   1      114.84      109.63     12.71 o 
  -4 -11   1      199.00      218.75     17.85 o 
  -3 -11   1        6.69       11.29      6.47 o 
  -2 -11   1       42.09       44.62     11.96 o 
  -1 -11   1      282.52      280.27     20.45 o 
   0 -11   1      251.93      330.52     23.02 o 
   1 -11   1        1.55        3.51      4.06 o 
   2 -11   1       20.72       19.65      8.24 o 
  -6 -10   1       20.10       18.42      9.46 o 
  -5 -10   1       34.10       28.68      6.51 o 
  -4 -10   1     1967.08     1963.17     80.31 o 
  -3 -10   1      737.70      738.07     37.19 o 
  -2 -10   1        8.04       10.78      5.38 o 
  -1 -10   1        0.77        1.06      3.44 o 
   0 -10   1       28.06       38.17      7.26 o 
   1 -10   1      287.14      314.78     27.29 o 
   2 -10   1      188.26      175.73     14.36 o 
   3 -10   1      135.60      121.80     11.01 o 
  -6  -9   1        8.28        7.46      4.66 o 
  -5  -9   1      352.25      322.54     16.93 o 
  -4  -9   1      535.51      519.12     21.91 o 
  -3  -9   1       20.67       19.21      7.92 o 
  -2  -9   1       68.58       57.14      8.83 o 
  -1  -9   1       44.17       49.81      8.22 o 
   0  -9   1      481.12      550.78     34.58 o 
   1  -9   1     1317.38     1271.49     57.34 o 
   2  -9   1      125.74      128.10     10.05 o 
   3  -9   1        5.08        2.22      2.99 o 
   4  -9   1        0.17        0.46      6.60 o 
  -7  -8   1        6.24        9.93      4.81 o 
  -6  -8   1      205.18      268.60     62.56 o 
  -5  -8   1      200.56      185.17     11.50 o 
  -4  -8   1      182.65      169.07     10.47 o 
  -3  -8   1       20.02       18.99      9.69 o 
  -2  -8   1      221.61      186.40     13.25 o 
  -1  -8   1      598.93      599.83     28.53 o 
   0  -8   1     1834.26     2166.13     88.10 o 
   1  -8   1      892.09      875.24     34.63 o 
   2  -8   1      231.86      219.94     12.31 o 
   3  -8   1        8.09        7.04      3.58 o 
   4  -8   1        0.94        0.86      0.59 o 
   5  -8   1      142.76      146.17     18.07 o 
  -7  -7   1       26.80      151.58     29.62 o 
  -6  -7   1      361.84      372.78     33.50 o 
  -5  -7   1      357.44      336.33     16.24 o 
  -4  -7   1      124.63      117.05      9.13 o 
  -3  -7   1      234.74      221.78     16.46 o 
  -2  -7   1      245.70      192.08     15.08 o 
  -1  -7   1     2080.24     1853.58    150.66 o 
   0  -7   1      651.22      714.39     30.10 o 
   1  -7   1     1562.23     1578.91     59.78 o 
   2  -7   1       67.57       56.48      6.01 o 
   3  -7   1      562.03      535.79     16.07 o 
   4  -7   1      883.28      604.41    184.96 o 
   5  -7   1        1.66        2.97      8.25 o 
  -7  -6   1      729.69      762.94     32.56 o 
  -6  -6   1      112.60      107.72      9.10 o 
  -5  -6   1       17.35       15.77      5.35 o 
  -4  -6   1        1.88        1.30      2.45 o 
  -3  -6   1       44.42       39.95     10.61 o 
  -2  -6   1     3302.16     2624.44    190.76 o 
  -1  -6   1       80.20       52.61      5.87 o 
   0  -6   1        1.48        1.73      1.96 o 
   1  -6   1      138.02      137.64      7.54 o 
   2  -6   1      443.22      414.38     22.37 o 
   3  -6   1     3013.16     2913.14    112.97 o 
   4  -6   1      104.14       94.59     11.35 o 
   5  -6   1       20.77       17.61     11.41 o 
   6  -6   1       25.05       27.67      7.48 o 
  -7  -5   1      216.83      211.33     15.41 o 
  -6  -5   1       13.92       21.36      3.98 o 
  -5  -5   1       57.02       43.25      4.93 o 
  -4  -5   1      319.09      304.87     14.17 o 
  -3  -5   1     1110.76     1069.74     37.32 o 
  -2  -5   1     8229.96     7734.06    402.94 o 
  -1  -5   1       14.56       11.46      3.36 o 
   0  -5   1     1141.67     1490.31     59.22 o 
   1  -5   1     1490.77     1541.67     52.50 o 
   2  -5   1     4547.49     4699.59    202.10 o 
   3  -5   1     2966.00     1947.61    805.78 o 
   4  -5   1        1.57       -0.04      0.86 o 
   5  -5   1       22.48       20.65     11.15 o 
   6  -5   1       13.21       11.42      5.67 o 
  -7  -4   1      146.83      227.07     31.77 o 
  -6  -4   1      238.45      247.46     12.29 o 
  -5  -4   1       64.54       74.22      7.51 o 
  -4  -4   1      501.22      476.19     16.57 o 
  -3  -4   1     4864.12     4938.67    189.73 o 
  -2  -4   1      211.55      178.39      9.63 o 
  -1  -4   1     2245.16     2179.10     97.99 o 
   0  -4   1        2.10        7.05      2.15 o 
   1  -4   1       40.68       50.99      4.44 o 
   2  -4   1      682.04      533.48     18.67 o 
   3  -4   1       93.23       77.97      7.98 o 
   4  -4   1        2.25        0.03      2.21 o 
   5  -4   1       51.17       46.63      5.57 o 
   6  -4   1      514.73      520.55     26.72 o 
  -7  -3   1       24.08      228.85    131.43 o 
  -6  -3   1        0.75       -1.37      2.87 o 
  -5  -3   1      316.23      297.98     15.34 o 
  -4  -3   1       18.73       21.11      3.78 o 
  -3  -3   1     1228.42     1057.78     29.97 o 
  -2  -3   1      300.64      256.75      8.19 o 
  -1  -3   1     1963.78     1734.67     61.43 o 
   0  -3   1     4370.78     5474.96    241.08 o 
   1  -3   1        4.63       16.81      6.63 o 
   2  -3   1      555.20      493.45     16.34 o 
   3  -3   1      337.70      384.22     24.41 o 
   4  -3   1       99.75       96.30      8.64 o 
   5  -3   1     1285.27     1312.27     49.37 o 
   6  -3   1      692.16      695.47     28.74 o 
   7  -3   1      173.27      331.17     63.88 o 
  -7  -2   1       13.22       36.36     16.89 o 
  -6  -2   1     1026.90     1038.98     49.47 o 
  -5  -2   1      558.93      546.51     18.41 o 
  -4  -2   1     1031.58     1055.79     32.74 o 
  -3  -2   1        2.30        3.82      2.52 o 
  -2  -2   1     1228.45     1126.18     29.65 o 
  -1  -2   1     3040.91     2917.98    121.35 o 
   0  -2   1     7125.98     8622.93    421.79 o 
   1  -2   1       14.65       15.74      2.28 o 
   2  -2   1      176.20      161.01     12.00 o 
   3  -2   1      316.99      231.49     24.04 o 
   4  -2   1      351.39      350.78     18.02 o 
   5  -2   1      281.83      302.05     13.01 o 
   6  -2   1        3.16        0.44      2.80 o 
   7  -2   1       14.61      100.88     36.64 o 
  -7  -1   1      285.12      319.11     18.18 o 
  -6  -1   1       25.30       79.75     30.97 o 
  -5  -1   1      118.51      108.50      7.08 o 
  -4  -1   1        7.26        6.35      1.51 o 
  -3  -1   1      882.86      834.96     18.29 o 
  -2  -1   1     2412.58     2579.59     66.56 o 
  -1  -1   1     4320.59     4528.45    129.66 o 
   1  -1   1       52.51       93.20      7.12 o 
   2  -1   1       65.41       93.01      4.22 o 
   3  -1   1      274.81      241.29      7.77 o 
   4  -1   1      996.41      946.69     50.43 o 
   5  -1   1     1307.56     1318.42     70.51 o 
   6  -1   1       11.00        8.71      2.28 o 
   7  -1   1       16.93       27.23      4.65 o 
  -7   0   1      117.93      126.79      8.23 o 
  -6   0   1       86.72      124.79     29.35 o 
  -5   0   1      105.43      111.58     11.32 o 
  -4   0   1       46.69       38.82      2.67 o 
  -3   0   1     1279.69     1202.10     31.27 o 
  -2   0   1      643.94      722.92     18.19 o 
  -1   0   1       32.46       29.25      1.37 o 
   1   0   1       75.10      102.57      4.02 o 
   2   0   1       17.40       17.99      1.32 o 
   3   0   1      339.49      328.33     10.44 o 
   4   0   1      632.75      619.65     93.20 o 
   5   0   1       42.96       39.81      3.95 o 
   6   0   1        9.75       11.04      4.07 o 
   7   0   1      206.57      227.70     12.44 o 
  -7   1   1       31.29       41.56      6.28 o 
  -6   1   1       20.52       23.07      3.36 o 
  -5   1   1      597.70      602.61     19.64 o 
  -4   1   1     1930.44     1979.18     58.88 o 
  -3   1   1       29.59       35.30      6.66 o 
  -2   1   1     2026.20     2177.10     77.37 o 
  -1   1   1     2701.50     2641.48     89.66 o 
   1   1   1     8308.19     8912.55    442.79 o 
   2   1   1    27439.14    27043.94   1935.97 o 
   3   1   1      228.15      204.73      6.22 o 
   4   1   1      238.46      213.13      9.23 o 
   5   1   1     1337.68     1300.24     48.33 o 
   6   1   1      207.89      277.09     40.07 o 
   7   1   1      158.42      177.13     10.76 o 
   8   1   1        2.56        1.52      5.14 o 
  -7   2   1        1.28       42.91     25.00 o 
  -6   2   1      377.02      397.66     20.41 o 
  -5   2   1     2275.72     2488.14     83.00 o 
  -4   2   1     1594.94     1585.48     44.46 o 
  -3   2   1      170.60      158.37      7.48 o 
  -2   2   1        4.71        1.98      1.15 o 
  -1   2   1     2227.17     2348.75    113.55 o 
   0   2   1     2942.06     3608.67    137.90 o 
   1   2   1     1938.85     1911.17     66.65 o 
   2   2   1     3347.49     3400.23    138.59 o 
   3   2   1      649.48      654.72     21.83 o 
   4   2   1      540.65      506.36     15.52 o 
   5   2   1      379.59      468.31     75.37 o 
   6   2   1      344.49      692.17     83.94 o 
   7   2   1        0.76      114.85     77.21 o 
   8   2   1       43.23       37.14      7.06 o 
  -7   3   1       54.59       56.77      6.59 o 
  -6   3   1      167.24      176.76     10.36 o 
  -5   3   1      414.57      427.04     14.70 o 
  -4   3   1      441.92      436.52     12.85 o 
  -3   3   1       63.80       61.85      3.14 o 
  -2   3   1      272.53      240.67      7.07 o 
  -1   3   1     4196.20     4074.07    160.61 o 
   0   3   1      389.02      407.00     21.27 o 
   1   3   1      927.07      768.44     27.47 o 
   2   3   1       16.09       18.99      3.47 o 
   3   3   1      644.67      558.81     20.29 o 
   4   3   1     4665.32     4764.26    176.79 o 
   5   3   1      736.28      696.51     23.04 o 
   6   3   1       67.14       88.85     10.10 o 
   7   3   1        0.14        2.94      4.33 o 
   8   3   1        9.12        2.44      3.83 o 
  -6   4   1      363.84      378.85     17.42 o 
  -5   4   1      220.34      202.84      8.57 o 
  -4   4   1       86.06       76.45      4.21 o 
  -3   4   1       59.26       52.24      4.26 o 
  -2   4   1     1368.53     1341.53     42.69 o 
  -1   4   1      173.11      125.98      6.19 o 
   0   4   1     1876.45     2493.11     92.50 o 
   1   4   1      275.62      254.49     12.45 o 
   2   4   1      128.82       92.86      8.12 o 
   3   4   1     2936.12     2697.82    109.68 o 
   4   4   1     3013.71     2944.82    131.09 o 
   5   4   1      111.34      105.67      9.90 o 
   6   4   1       53.28       62.83     10.47 o 
   7   4   1        2.62       44.40     16.32 o 
   8   4   1      100.91      104.28     12.53 o 
  -6   5   1      102.65      107.60      8.40 o 
  -5   5   1       21.42       22.58      2.26 o 
  -4   5   1       34.50       31.11      2.76 o 
  -3   5   1     1795.46     1729.65     77.34 o 
  -2   5   1     3785.25     4102.89    169.89 o 
  -1   5   1     6477.37     7294.12    355.63 o 
   0   5   1      340.36      368.19     13.69 o 
   1   5   1     1661.55     1589.44     64.25 o 
   2   5   1     1659.72     1559.95     70.21 o 
   3   5   1      500.25      454.25     22.62 o 
   4   5   1       14.71       23.51      4.95 o 
   5   5   1        3.61        3.64      2.42 o 
   6   5   1      117.52      140.46     23.96 o 
   7   5   1      296.20      299.33     17.23 o 
   8   5   1      169.37      174.20     11.68 o 
  -6   6   1       54.14       51.67      6.80 o 
  -5   6   1       20.31       20.83      3.26 o 
  -4   6   1        9.96       10.79      2.04 o 
  -3   6   1      939.24      848.65     23.70 o 
  -2   6   1     1099.08      941.02     32.44 o 
  -1   6   1      243.12      245.91     10.42 o 
   0   6   1      496.17      571.37     23.90 o 
   1   6   1     2538.36     2253.46     95.38 o 
   2   6   1     2367.05     2090.31     84.40 o 
   3   6   1      434.74      344.06     20.50 o 
   4   6   1       15.27       15.68      5.02 o 
   5   6   1       91.62       66.93     11.48 o 
   6   6   1      264.12      267.96     13.17 o 
   7   6   1      504.17      612.98     46.27 o 
  -5   7   1        3.25        3.60      1.32 o 
  -4   7   1      416.14      379.87     16.97 o 
  -3   7   1      197.20      176.55      7.81 o 
  -2   7   1      116.27      104.78      7.49 o 
  -1   7   1      293.16      326.14     35.95 o 
   0   7   1      318.30      346.35     17.35 o 
   1   7   1     1393.87     1366.65     54.59 o 
   2   7   1     1301.04     1222.06     50.26 o 
   3   7   1      389.09      361.67     20.26 o 
   4   7   1        9.15        4.95      4.98 o 
   5   7   1        3.34        5.63      4.72 o 
   6   7   1      592.73      563.57     28.96 o 
   7   7   1       74.85      116.50     15.98 o 
  -5   8   1       23.09       29.88      8.77 o 
  -4   8   1      368.30      334.23     17.51 o 
  -3   8   1       22.75       22.80      2.86 o 
  -2   8   1      244.52      212.79     11.44 o 
  -1   8   1     1146.27     1084.61     45.94 o 
   0   8   1      162.14      200.50     12.66 o 
   1   8   1     1223.57     1169.08     49.69 o 
   2   8   1       26.97       21.51      6.28 o 
   3   8   1      277.88      292.47     20.10 o 
   4   8   1       26.61       24.14      7.41 o 
   5   8   1       91.79       91.16     11.24 o 
   6   8   1      174.65      202.29     36.39 o 
   7   8   1      186.67      233.28     15.98 o 
  -4   9   1       58.79       52.66      5.17 o 
  -3   9   1       41.01       41.85     10.70 o 
  -2   9   1      135.83      148.81     11.68 o 
  -1   9   1       11.31       11.41      4.95 o 
   0   9   1      394.32      429.12     22.95 o 
   1   9   1      494.97      463.26     24.14 o 
   2   9   1       22.17       18.51      6.45 o 
   3   9   1      824.63      789.54     39.29 o 
   4   9   1      185.86      186.06     16.33 o 
   5   9   1      253.47      223.80     22.65 o 
   6   9   1       30.20       50.92     12.56 o 
   7   9   1       78.33      123.24     11.81 o 
  -3  10   1      373.73      354.22     22.04 o 
  -2  10   1      635.22      577.83     25.68 o 
  -1  10   1        2.67        3.51      3.52 o 
   0  10   1      167.11      184.94     15.25 o 
   1  10   1      311.11      299.02     23.94 o 
   2  10   1      508.46      473.41     25.97 o 
   3  10   1      160.14      159.63     17.24 o 
   4  10   1      752.19      722.78     38.68 o 
   5  10   1      157.57      156.80     17.60 o 
   6  10   1       27.35       31.37      7.19 o 
  -3  11   1      113.29      110.26     13.99 o 
  -2  11   1      180.74      188.36     13.72 o 
  -1  11   1       10.74       14.73      6.32 o 
   0  11   1        0.39        0.69      4.20 o 
   1  11   1       96.07      101.70     11.88 o 
   2  11   1        3.95        5.93      7.09 o 
   3  11   1      460.48      451.12     27.21 o 
   4  11   1       20.40       17.24      8.10 o 
   5  11   1       54.82       60.35     13.02 o 
   6  11   1      122.81      136.29     14.87 o 
  -1  12   1       73.62       79.50     14.50 o 
   0  12   1      133.63      178.92     15.40 o 
   1  12   1      115.29      127.49     22.07 o 
   2  12   1        7.88        8.84      5.84 o 
   3  12   1      108.54       94.07     12.50 o 
   4  12   1       29.45       29.18     12.16 o 
   5  12   1      166.73      212.38     31.33 o 
   0  13   1      924.98     1279.83    124.07 o 
   1  13   1       36.51       39.66      9.95 o 
   2  13   1       11.38       15.47      7.34 o 
   3  13   1       92.12       95.26     19.03 o 
   4  13   1      376.96      406.85     46.40 o 
  -4 -12   2      319.18      339.67     33.76 o 
  -3 -12   2      345.33      379.73     21.64 o 
  -2 -12   2       74.05       72.43      8.60 o 
  -1 -12   2        6.69       15.84      7.31 o 
   0 -12   2      113.97      146.16      8.79 o 
   1 -12   2      112.04      103.35      6.99 o 
  -5 -11   2      236.38      235.43     23.37 o 
  -4 -11   2      643.20      633.35     32.93 o 
  -3 -11   2      203.17      207.95     12.49 o 
  -2 -11   2      115.46      122.75      9.03 o 
  -1 -11   2      329.13      336.40     23.57 o 
   0 -11   2      318.21      380.49     50.92 o 
   1 -11   2      540.99      542.31     28.18 o 
   2 -11   2       14.26       14.71      2.20 o 
  -6 -10   2       66.34       85.36     29.39 o 
  -5 -10   2       12.91       34.70     25.99 o 
  -4 -10   2       68.90       59.10      7.92 o 
  -3 -10   2      209.49      197.75     11.85 o 
  -2 -10   2       91.98      102.85      8.92 o 
  -1 -10   2      489.56      463.96     24.55 o 
   0 -10   2      778.08      982.86     78.79 o 
   1 -10   2      242.54      242.54     15.56 o 
   2 -10   2       92.16       89.13     12.01 o 
   3 -10   2        1.23        3.03      4.41 o 
  -6  -9   2       47.32       39.73      6.90 o 
  -5  -9   2      872.62      798.60     33.18 o 
  -4  -9   2      224.15      212.92     12.24 o 
  -3  -9   2       87.01       82.34      7.37 o 
  -2  -9   2     2807.80     2599.43    115.00 o 
  -1  -9   2     1514.26     1623.23     77.98 o 
   0  -9   2      619.21      744.81     31.93 o 
   1  -9   2        9.99        8.39      4.21 o 
   2  -9   2        2.51       -0.73      4.18 o 
   3  -9   2       58.85       49.34      2.90 o 
   4  -9   2      273.81      261.47     25.26 o 
  -6  -8   2       54.27       44.89      6.21 o 
  -5  -8   2        3.38        4.33      3.23 o 
  -4  -8   2      143.84      133.66      9.79 o 
  -3  -8   2       74.90       68.71      6.96 o 
  -2  -8   2        3.33       13.90      7.37 o 
  -1  -8   2       82.96       83.63     10.23 o 
   0  -8   2       96.44       95.17     10.62 o 
   1  -8   2      355.57      336.10     16.52 o 
   2  -8   2      319.47      303.68     18.18 o 
   3  -8   2      552.03      483.60     13.06 o 
   4  -8   2       97.54       93.20     23.61 o 
   5  -8   2       26.25       36.21     11.41 o 
  -7  -7   2       82.08       70.93     11.51 o 
  -6  -7   2      186.64      166.82     13.25 o 
  -5  -7   2      677.29      636.15     27.03 o 
  -4  -7   2     1242.41     1140.39     47.27 o 
  -3  -7   2      134.11      130.37     11.56 o 
  -2  -7   2       90.84       86.15      9.02 o 
  -1  -7   2      424.92      377.05     25.22 o 
   0  -7   2       13.44       21.02      5.73 o 
   1  -7   2      761.07      741.91     36.35 o 
   2  -7   2      188.67      178.94     12.53 o 
   3  -7   2      156.53      152.00      9.90 o 
   4  -7   2      245.40      221.70     29.88 o 
   5  -7   2       56.99       54.22     11.68 o 
  -7  -6   2      191.86      305.44     62.63 o 
  -6  -6   2       32.89       84.65     42.87 o 
  -5  -6   2      189.11      172.51     22.58 o 
  -4  -6   2      397.64      357.53     14.04 o 
  -3  -6   2      312.89      311.05     12.93 o 
  -2  -6   2       30.13       30.54      3.94 o 
  -1  -6   2       65.18       67.38      5.97 o 
   0  -6   2     1869.28     2066.83     80.97 o 
   1  -6   2      318.86      325.57     63.62 o 
   2  -6   2      438.35      395.48     15.64 o 
   3  -6   2      283.57      230.27     19.85 o 
   4  -6   2       74.29       61.74     16.36 o 
   5  -6   2      550.22      528.41     34.30 o 
   6  -6   2      643.19      632.75     34.73 o 
  -7  -5   2      123.28      276.60     36.50 o 
  -6  -5   2      671.33      618.13     31.80 o 
  -5  -5   2     1554.69     1466.29     53.37 o 
  -4  -5   2      211.28      201.59      9.51 o 
  -3  -5   2        0.98        1.87      2.21 o 
  -2  -5   2      588.43      527.89     22.08 o 
  -1  -5   2      228.62      166.10     11.15 o 
   0  -5   2      518.73      491.77     16.54 o 
   1  -5   2       56.63       44.52      3.94 o 
   2  -5   2     1211.00     1096.99     37.06 o 
   3  -5   2      239.16      235.22     15.90 o 
   4  -5   2       55.16       56.79     14.84 o 
   5  -5   2      597.44      610.07     36.61 o 
   6  -5   2       31.53       34.64      6.92 o 
  -7  -4   2      243.59      294.68     16.07 o 
  -6  -4   2      328.26      317.75     13.58 o 
  -5  -4   2      111.22      109.74      6.36 o 
  -4  -4   2      122.03      111.59      6.75 o 
  -3  -4   2      702.18      633.63     21.88 o 
  -2  -4   2     3335.91     2909.03    122.18 o 
  -1  -4   2       56.95       63.65      4.08 o 
   0  -4   2       33.25       44.19      3.92 o 
   1  -4   2      176.75      198.59      8.53 o 
   2  -4   2        2.55        7.03      2.11 o 
   3  -4   2     2376.60     2519.85    137.00 o 
   4  -4   2      590.34      582.11     31.07 o 
   5  -4   2       99.40       99.96      7.93 o 
   6  -4   2        7.94        6.16      4.59 o 
  -7  -3   2      316.52      389.85     25.54 o 
  -6  -3   2       27.41       36.45      5.99 o 
  -5  -3   2       29.47       43.81     15.44 o 
  -4  -3   2       17.66       18.05      3.13 o 
  -3  -3   2     4620.40     4376.10    157.71 o 
  -2  -3   2     5947.24     5698.76    300.05 o 
  -1  -3   2     4230.94     4392.31    149.56 o 
   0  -3   2      239.91      238.53      7.28 o 
   1  -3   2     2378.03     2388.23     66.42 o 
   2  -3   2     8052.55     8541.04    601.90 o 
   3  -3   2      345.24      288.45     14.84 o 
   4  -3   2       65.61       51.32      6.86 o 
   5  -3   2       22.64       31.68      4.71 o 
   6  -3   2        0.69       -1.56      2.67 o 
   7  -3   2      338.60      345.93     23.66 o 
  -7  -2   2      266.66      282.34     22.53 o 
  -6  -2   2        0.71        2.63      5.42 o 
  -5  -2   2       34.94       60.77     16.98 o 
  -4  -2   2       22.43       21.26      3.44 o 
  -3  -2   2     1805.05     1465.54     76.43 o 
  -2  -2   2     2133.93     1963.04     48.39 o 
  -1  -2   2      466.52      437.15     13.60 o 
   0  -2   2      457.67      522.30     10.44 o 
   1  -2   2     2907.07     3002.84     91.91 o 
   2  -2   2     6404.34     6458.72    424.86 o 
   3  -2   2      493.14      448.60     20.25 o 
   4  -2   2       33.73       35.66      6.59 o 
   5  -2   2        1.32        1.22      2.41 o 
   6  -2   2      103.92      102.78      8.54 o 
   7  -2   2      661.38      743.43     33.73 o 
  -7  -1   2       41.55       70.88     14.58 o 
  -6  -1   2       11.41       10.67      4.11 o 
  -5  -1   2        5.45        5.10      2.66 o 
  -4  -1   2      656.38      651.14     15.29 o 
  -3  -1   2     2048.56     1984.64     51.10 o 
  -2  -1   2     3417.04     3505.30     96.92 o 
  -1  -1   2     3122.10     3274.64     86.55 o 
   0  -1   2     1844.64     2282.22     52.61 o 
   1  -1   2     6350.52     6960.27    313.77 o 
   2  -1   2     6008.50     6725.60    410.08 o 
   3  -1   2      691.61      725.12     22.04 o 
   4  -1   2       92.81      146.38     63.36 o 
   5  -1   2      474.09      465.96     17.35 o 
   6  -1   2      294.88      327.28     15.11 o 
   7  -1   2       34.66      124.57     31.09 o 
  -7   0   2      151.62      165.60      9.19 o 
  -6   0   2      420.15      442.44     21.31 o 
  -5   0   2      744.34      824.63     38.88 o 
  -4   0   2       44.05       38.39      3.64 o 
  -3   0   2     1731.21     1766.82     49.98 o 
  -2   0   2       12.45        9.03      1.14 o 
  -1   0   2      263.11      244.30      5.25 o 
   0   0   2     8032.88    11079.31    591.72 o 
   1   0   2     5543.58     5967.97    363.31 o 
   2   0   2       44.40       43.27      6.60 o 
   3   0   2      133.99      147.10     68.63 o 
   4   0   2     1162.67     1129.72     38.22 o 
   5   0   2       41.87       35.84      4.21 o 
   6   0   2       34.51       68.17     36.05 o 
   7   0   2       44.72       75.52     38.82 o 
  -7   1   2       18.21       18.79      4.30 o 
  -6   1   2      229.66      264.59     15.32 o 
  -5   1   2      413.30      436.19     13.18 o 
  -4   1   2      323.04      289.79      9.19 o 
  -3   1   2       21.83       15.32      1.72 o 
  -2   1   2      145.03      124.09      3.07 o 
  -1   1   2     3741.81     3767.27    142.54 o 
   0   1   2     1448.71     2197.77     69.84 o 
   1   1   2      820.47      831.78     24.53 o 
   2   1   2     1929.51     1861.76     62.23 o 
   3   1   2     1132.38     1127.38     36.68 o 
   4   1   2     2360.55     2253.58     68.62 o 
   5   1   2      575.69      520.86     20.23 o 
   6   1   2      123.83      135.37     26.52 o 
   7   1   2        0.79        0.33      2.84 o 
   8   1   2        1.37        1.05      2.01 o 
  -7   2   2       46.07       46.02      8.52 o 
  -6   2   2      576.68      572.87     24.14 o 
  -5   2   2      195.99      195.08      7.88 o 
  -4   2   2       19.42       20.02      2.88 o 
  -3   2   2      798.07      791.77     19.07 o 
  -2   2   2      251.83      239.58      8.05 o 
  -1   2   2     6564.31     6742.40    299.53 o 
   0   2   2     2837.06     3724.87    154.18 o 
   1   2   2     1033.37     1055.64     53.66 o 
   2   2   2     1152.20     1103.98     38.27 o 
   3   2   2      614.13      527.27     17.74 o 
   4   2   2    10271.49    10936.21    613.78 o 
   5   2   2     1543.09     1423.28     47.24 o 
   6   2   2        6.83       92.55     22.82 o 
   7   2   2       57.02       68.40      7.39 o 
   8   2   2       50.99       74.52     27.74 o 
  -7   3   2      270.42      267.39     19.90 o 
  -6   3   2      309.68      334.77     19.53 o 
  -5   3   2       32.05       32.10      2.86 o 
  -4   3   2     1152.16     1162.15     32.02 o 
  -3   3   2      293.04      300.91     10.61 o 
  -2   3   2       66.56       54.64      2.62 o 
  -1   3   2     2220.12     2157.52     75.91 o 
   0   3   2     2510.12     3139.50    153.36 o 
   1   3   2     4190.21     4195.12    178.31 o 
   2   3   2     1442.11     1426.70     50.37 o 
   3   3   2       25.39      528.76    280.17 o 
   4   3   2       81.65      360.48    137.83 o 
   5   3   2        0.12        2.90      2.54 o 
   6   3   2      558.79      550.95     24.00 o 
   7   3   2        1.69       20.40     21.14 o 
   8   3   2      214.32      239.56     19.48 o 
  -6   4   2      198.97      201.27     11.61 o 
  -5   4   2      470.42      450.49     15.98 o 
  -4   4   2     1307.51     1273.09     47.09 o 
  -3   4   2      189.24      168.26      7.71 o 
  -2   4   2      655.45      625.63     24.50 o 
  -1   4   2      747.46      768.65    112.79 o 
   0   4   2     1429.39     1808.78    143.17 o 
   1   4   2     1240.37     1104.79     41.59 o 
   2   4   2      165.49      163.69     10.64 o 
   3   4   2      854.02      819.67     37.90 o 
   4   4   2      382.16      501.36    261.07 o 
   5   4   2      652.26      647.32     31.97 o 
   6   4   2      565.20      540.64     19.72 o 
   7   4   2      152.09      159.45     10.26 o 
   8   4   2       11.39       11.86      6.91 o 
  -6   5   2       10.77        7.46      3.45 o 
  -5   5   2       33.10       35.47      3.24 o 
  -4   5   2     1113.00     1066.84     37.28 o 
  -3   5   2       24.33       20.74      3.17 o 
  -2   5   2      259.68      249.24      9.01 o 
  -1   5   2      792.52      709.74     22.89 o 
   0   5   2      381.40      403.61     17.58 o 
   1   5   2        4.34        4.51      3.55 o 
   2   5   2      281.74      262.66     18.99 o 
   3   5   2       12.21      114.11     88.45 o 
   4   5   2       18.41       37.34     19.76 o 
   5   5   2      637.83      628.21     39.70 o 
   6   5   2      858.88      830.86     31.77 o 
   7   5   2      189.67      182.60     11.58 o 
   8   5   2       10.01       10.45      4.87 o 
  -6   6   2      206.89      224.06     14.95 o 
  -5   6   2      379.28      385.50     18.40 o 
  -4   6   2       17.66       16.44      3.63 o 
  -3   6   2      493.45      431.75     13.53 o 
  -2   6   2      548.97      528.92     18.50 o 
  -1   6   2     1579.68     1549.73     58.39 o 
   0   6   2     2427.27     3293.46    134.93 o 
   1   6   2     8420.52     8824.55    470.86 o 
   2   6   2      495.22      455.31     24.97 o 
   3   6   2      794.14      728.26     31.57 o 
   4   6   2      293.81      269.11     15.96 o 
   5   6   2       15.07       16.63      5.67 o 
   6   6   2      192.29      211.17     21.34 o 
   7   6   2        0.34       97.68     29.58 o 
   8   6   2      108.97      103.88      9.05 o 
  -5   7   2       93.30       90.48      6.10 o 
  -4   7   2        1.45        2.75      1.70 o 
  -3   7   2      130.97      125.81      7.89 o 
  -2   7   2      253.53      233.96     16.18 o 
  -1   7   2        3.04        3.95      2.53 o 
   0   7   2      133.45      131.20     11.46 o 
   1   7   2       35.67       47.22      7.72 o 
   2   7   2      814.34      748.02     40.37 o 
   3   7   2     1401.68     1228.98     68.67 o 
   4   7   2       17.73       14.72      5.86 o 
   5   7   2        3.73        5.08      4.47 o 
   6   7   2       45.73       44.38      6.88 o 
   7   7   2      366.61      366.01     19.78 o 
  -5   8   2       20.42       19.13      7.06 o 
  -4   8   2      292.43      267.78     15.73 o 
  -3   8   2      151.54      142.46      6.56 o 
  -2   8   2     1508.65     1360.01     55.38 o 
  -1   8   2      120.32      113.09      9.79 o 
   0   8   2        0.01        0.24      2.13 o 
   1   8   2     1294.39     1232.77     56.95 o 
   2   8   2     2189.05     2148.90    129.45 o 
   3   8   2     3327.08     2911.09    140.72 o 
   4   8   2       81.68       65.69     13.92 o 
   5   8   2        0.26       -0.21      3.17 o 
   6   8   2      140.11      147.28     16.62 o 
   7   8   2      186.01      180.53     12.70 o 
  -4   9   2       46.55       44.97      6.68 o 
  -3   9   2      922.36      856.13     34.15 o 
  -2   9   2      566.67      553.23     26.92 o 
  -1   9   2       17.84       22.03      8.57 o 
   0   9   2       17.57       28.05     11.10 o 
   1   9   2      402.03      420.04     23.48 o 
   2   9   2     1917.27     1823.62     88.90 o 
   3   9   2     1224.99     1105.24     51.44 o 
   4   9   2      297.52      271.00     23.82 o 
   5   9   2      195.84      183.52     19.92 o 
   6   9   2       47.84       41.65     15.41 o 
   7   9   2       72.45      151.86     20.56 o 
  -3  10   2      381.63      361.01     16.96 o 
  -2  10   2       12.51       14.26      5.48 o 
  -1  10   2       45.33       62.16      8.79 o 
   0  10   2       30.80       58.77      8.21 o 
   1  10   2        9.26        6.71      5.44 o 
   2  10   2      881.69      850.81     41.57 o 
   3  10   2        5.63        2.59      4.42 o 
   4  10   2      208.93      201.39     30.09 o 
   5  10   2      427.38      425.41     34.97 o 
   6  10   2      150.23      137.40     18.77 o 
  -2  11   2      225.78      232.06     15.12 o 
  -1  11   2      730.93      726.51     49.64 o 
   0  11   2     1223.39     1562.15     94.95 o 
   1  11   2       49.03       47.69     14.94 o 
   2  11   2      159.71      151.60     14.84 o 
   3  11   2      476.93      423.30     31.19 o 
   4  11   2      230.55      197.21     18.90 o 
   5  11   2      165.23      184.53     20.14 o 
   6  11   2      147.05      129.63     27.71 o 
  -1  12   2      441.18      475.57     38.28 o 
   0  12   2      196.95      255.58     24.44 o 
   1  12   2        5.75        4.01      4.96 o 
   2  12   2       31.12       36.57      8.88 o 
   3  12   2       21.17       22.59      9.58 o 
   4  12   2      151.05      147.96     16.94 o 
   5  12   2      389.13      454.20     92.97 o 
   0  13   2       12.87       18.41      7.42 o 
   1  13   2      141.13      151.80     16.15 o 
   2  13   2       18.59       19.37     11.33 o 
   3  13   2        3.49        2.35      5.52 o 
   4  13   2      251.19      257.70     23.63 o 
  -3 -12   3        4.26       10.12      6.45 o 
  -2 -12   3      394.02      381.63     17.84 o 
  -1 -12   3       58.30       71.38      7.36 o 
   0 -12   3       14.12       18.02      3.85 o 
  -4 -11   3        6.58        4.70      4.33 o 
  -3 -11   3      112.01       97.91      9.76 o 
  -2 -11   3      687.13      682.64     28.78 o 
  -1 -11   3      117.52      153.13     11.44 o 
   0 -11   3       27.84       32.26      5.26 o 
   1 -11   3       96.60       96.79      5.81 o 
   2 -11   3      165.65      164.52     14.37 o 
  -5 -10   3       36.99       40.18     10.58 o 
  -4 -10   3      388.40      360.53     19.17 o 
  -3 -10   3      593.49      602.38     28.86 o 
  -2 -10   3      618.78      625.23     23.43 o 
  -1 -10   3      418.71      410.56     20.57 o 
   0 -10   3       20.30       18.71      4.50 o 
   1 -10   3      339.85      355.65     15.62 o 
   2 -10   3       39.23       36.36      3.63 o 
   3 -10   3      431.04      416.37     25.76 o 
  -6  -9   3       44.24       40.03      7.60 o 
  -5  -9   3      225.89      211.03     40.02 o 
  -4  -9   3       73.12       68.55      7.06 o 
  -3  -9   3       74.80       73.12      6.87 o 
  -2  -9   3       36.27       45.50      6.48 o 
  -1  -9   3      125.29      132.50      9.10 o 
   0  -9   3      269.46      290.39     14.08 o 
   1  -9   3       93.10      137.65     21.56 o 
   2  -9   3       61.06       49.95      3.93 o 
   3  -9   3       34.19       36.25      6.85 o 
   4  -9   3       43.45       44.59     12.60 o 
  -6  -8   3      130.19      104.86     20.48 o 
  -5  -8   3      628.19      508.22     45.32 o 
  -4  -8   3      298.58      267.62     13.86 o 
  -3  -8   3      652.10      656.11     25.06 o 
  -2  -8   3      161.43      164.73      9.04 o 
  -1  -8   3       87.53       92.70      9.40 o 
   0  -8   3     7716.45     9572.54    436.12 o 
   1  -8   3     1788.10     1830.35     58.16 o 
   2  -8   3      378.66      334.42     10.72 o 
   3  -8   3       27.77       28.16      5.58 o 
   4  -8   3       75.74       82.65     14.51 o 
  -6  -7   3      212.36      163.35     18.46 o 
  -5  -7   3      766.84      642.56     72.94 o 
  -4  -7   3      388.16      329.63     19.37 o 
  -3  -7   3       51.00       44.36      6.12 o 
  -2  -7   3      110.67      106.10      6.26 o 
  -1  -7   3      292.98      313.52     25.02 o 
   0  -7   3      256.32      280.75     10.31 o 
   1  -7   3      477.87      448.21     13.84 o 
   2  -7   3       29.48       29.19      2.47 o 
   3  -7   3      241.67      183.68    116.49 o 
   4  -7   3      716.17      679.27     58.44 o 
   5  -7   3      547.83      562.38     40.10 o 
  -7  -6   3        3.94        8.52      4.36 o 
  -6  -6   3      235.04      211.99     33.37 o 
  -5  -6   3      276.00      234.91     26.70 o 
  -4  -6   3        2.84        2.86      2.25 o 
  -3  -6   3     1032.48      951.77     33.83 o 
  -2  -6   3      498.70      473.15     27.99 o 
  -1  -6   3     1228.70     1201.73     34.89 o 
   0  -6   3     1131.28     1250.76     37.35 o 
   1  -6   3       57.84       60.01      5.48 o 
   2  -6   3      601.98      557.02     14.05 o 
   3  -6   3      304.93      315.36     21.57 o 
   4  -6   3      357.80      354.15     36.21 o 
   5  -6   3      151.76      145.51     16.69 o 
   6  -6   3      156.11      146.41     15.79 o 
  -7  -5   3      180.73      234.40     26.42 o 
  -6  -5   3       23.78       17.52      3.43 o 
  -5  -5   3      156.86      134.81     13.94 o 
  -4  -5   3        4.78        2.04      1.90 o 
  -3  -5   3        4.77        8.91      3.26 o 
  -2  -5   3     1385.23     1244.10     37.32 o 
  -1  -5   3     1801.80     1707.10     52.61 o 
   0  -5   3      292.22      346.73     10.47 o 
   1  -5   3        3.86        2.51      1.51 o 
   2  -5   3     1242.19     1128.72     30.31 o 
   3  -5   3       90.60       85.02      9.70 o 
   4  -5   3       91.72       87.79     17.81 o 
   5  -5   3        0.52        2.04      4.16 o 
   6  -5   3       62.52       55.81      8.37 o 
  -7  -4   3        7.06       65.01     25.79 o 
  -6  -4   3        6.61        5.99      2.83 o 
  -5  -4   3      245.75      224.31      9.66 o 
  -4  -4   3      539.36      477.84     16.40 o 
  -3  -4   3     5291.08     5083.38    286.55 o 
  -2  -4   3      773.00      716.39     20.88 o 
  -1  -4   3     1445.38     1517.55     42.04 o 
   0  -4   3     1152.06     1425.42     37.35 o 
   1  -4   3      839.70      713.15     18.15 o 
   2  -4   3     1711.42     1724.66     45.58 o 
   3  -4   3      580.65      555.26     28.50 o 
   4  -4   3        0.82        0.66      2.77 o 
   5  -4   3      129.89      118.29      8.89 o 
   6  -4   3      168.13      163.67     12.03 o 
  -7  -3   3        3.96       40.82     20.98 o 
  -6  -3   3       11.64       10.25      3.99 o 
  -5  -3   3       68.97       75.50      5.13 o 
  -4  -3   3      564.82      549.47     18.65 o 
  -3  -3   3     3287.24     3038.48    135.44 o 
  -2  -3   3      158.43      151.18      5.79 o 
  -1  -3   3     1512.64     1348.54     31.64 o 
   0  -3   3      114.94       85.85      3.84 o 
   1  -3   3      298.25      251.25      5.70 o 
   2  -3   3     1991.87     2100.40    104.55 o 
   3  -3   3      279.48      283.96     15.24 o 
   4  -3   3        8.27       11.81      4.62 o 
   5  -3   3       16.02       10.89      3.61 o 
   6  -3   3      407.88      431.98     21.03 o 
   7  -3   3      190.16      208.17     15.35 o 
  -7  -2   3        1.15       69.52     37.17 o 
  -6  -2   3      237.58      316.76     60.06 o 
  -5  -2   3        2.86        2.78      2.17 o 
  -4  -2   3        2.27        0.57      1.51 o 
  -3  -2   3        0.06        0.61      0.97 o 
  -2  -2   3      674.19      655.14     20.86 o 
  -1  -2   3      915.12     1027.95     96.30 o 
   0  -2   3      299.13      288.68      6.26 o 
   1  -2   3     1530.89     1549.05     33.45 o 
   2  -2   3      180.23      188.12     14.58 o 
   3  -2   3       70.40       68.53      6.66 o 
   4  -2   3      768.03      850.51     46.17 o 
   5  -2   3       45.24       40.53      8.89 o 
   6  -2   3      199.35      240.53     22.62 o 
   7  -2   3        3.84       74.72     34.50 o 
  -7  -1   3      305.46      394.84     29.25 o 
  -6  -1   3      974.87     1001.58     44.60 o 
  -5  -1   3       48.45       46.31      4.91 o 
  -4  -1   3       76.67       87.52      4.77 o 
  -3  -1   3     2700.30     2608.63     71.02 o 
  -2  -1   3     1836.54     1733.88     41.99 o 
  -1  -1   3     2271.45     2499.99    111.52 o 
   0  -1   3       19.60       12.76      1.08 o 
   1  -1   3      157.83      153.29      7.78 o 
   3  -1   3     1874.17     2040.56    255.50 o 
   4  -1   3      220.34      199.85     12.07 o 
   5  -1   3      607.20      607.23     20.53 o 
   6  -1   3       16.37       14.68      5.49 o 
   7  -1   3        1.47      130.95     90.76 o 
  -7   0   3      297.28      317.72     15.88 o 
  -6   0   3      303.66      310.36     18.99 o 
  -5   0   3        3.40        5.23      2.41 o 
  -4   0   3        9.14       15.53      2.62 o 
  -3   0   3       57.03       43.72      2.67 o 
  -2   0   3     2312.58     2184.54     63.30 o 
  -1   0   3     1781.72     1864.00     55.02 o 
   0   0   3       59.00       49.56      5.14 o 
   1   0   3     2594.04     2687.92    131.13 o 
   2   0   3     1695.01     1497.05     74.27 o 
   3   0   3     2230.93     2280.47    117.34 o 
   4   0   3     1498.70     1459.27     49.35 o 
   5   0   3       14.91       15.55      2.79 o 
   6   0   3      394.43      386.79     18.07 o 
   7   0   3      245.21      236.19     14.52 o 
  -7   1   3      242.02      275.95     15.77 o 
  -6   1   3       39.94       39.72      3.61 o 
  -5   1   3      552.75      550.31     16.75 o 
  -4   1   3     2311.64     2499.29     68.90 o 
  -3   1   3     2062.26     2219.83     58.38 o 
  -2   1   3      135.70      147.05      3.51 o 
  -1   1   3      142.56      130.18      8.08 o 
   0   1   3      384.05      585.87     15.86 o 
   1   1   3      247.05      250.03      7.76 o 
   2   1   3     5766.81     5843.24    265.01 o 
   3   1   3     3798.65     3825.15    158.70 o 
   4   1   3      353.35      780.58     53.82 o 
   5   1   3      351.28      333.03     11.85 o 
   6   1   3      184.28      179.11      8.64 o 
   7   1   3        4.23       58.08     46.01 o 
   8   1   3       28.31       37.14     24.37 o 
  -7   2   3        3.45        8.28      3.43 o 
  -6   2   3       23.23       25.30      5.96 o 
  -5   2   3      136.57      130.78      5.29 o 
  -4   2   3     1944.19     1982.75     61.29 o 
  -3   2   3       18.01       17.47      1.71 o 
  -2   2   3       67.66       73.74      4.02 o 
  -1   2   3      759.75      770.89     17.87 o 
   0   2   3      879.39     1248.98     38.20 o 
   1   2   3     2942.54     3035.22    115.22 o 
   2   2   3     2019.54     1976.50     75.40 o 
   3   2   3     1241.10     1497.61    265.23 o 
   4   2   3     1980.36     2435.37    105.97 o 
   5   2   3     1081.86     1021.96     32.07 o 
   6   2   3      218.90      220.55     13.30 o 
   7   2   3        6.65       75.03     41.89 o 
   8   2   3        2.61        0.01      1.81 o 
  -6   3   3      153.96      168.42      8.02 o 
  -5   3   3      160.95      162.49      9.07 o 
  -4   3   3      770.60      765.42     21.74 o 
  -3   3   3      396.44      383.05     13.63 o 
  -2   3   3       33.28       24.41      2.52 o 
  -1   3   3     3578.40     3731.63    143.67 o 
   0   3   3    11443.85    16655.71   1030.69 o 
   1   3   3     8966.04     9177.92    490.28 o 
   2   3   3       52.30       58.18      5.55 o 
   3   3   3       46.25       54.08      4.99 o 
   4   3   3      764.55      713.97     26.76 o 
   5   3   3     2697.79     2563.62    108.85 o 
   6   3   3     2071.35     2003.45     71.64 o 
   7   3   3       60.84       53.82      6.33 o 
   8   3   3        0.49       -1.36      2.40 o 
  -6   4   3      178.92      192.97      7.87 o 
  -5   4   3     2144.13     2198.23     72.59 o 
  -4   4   3       70.56       77.30      5.70 o 
  -3   4   3       98.56       98.53      5.01 o 
  -2   4   3      848.19      829.37     20.84 o 
  -1   4   3     2671.19     2624.19     97.02 o 
   0   4   3     9256.71    13519.46    896.38 o 
   1   4   3      467.73      412.80     18.76 o 
   2   4   3      201.78      188.91      9.64 o 
   3   4   3      401.56      344.15     14.64 o 
   4   4   3      664.26      651.74     26.18 o 
   5   4   3      274.56      255.01     16.68 o 
   6   4   3      530.40      544.79     33.24 o 
   7   4   3      161.33      181.88     48.55 o 
   8   4   3       99.37      106.43      9.82 o 
  -6   5   3       20.90       24.58      3.53 o 
  -5   5   3       67.00       74.43      5.78 o 
  -4   5   3      364.74      357.18     26.91 o 
  -3   5   3        4.73       13.35      3.17 o 
  -2   5   3      945.69      841.56     26.29 o 
  -1   5   3     1428.13     1342.51     46.38 o 
   0   5   3      513.10      726.50     69.29 o 
   1   5   3     4353.49     4254.59    244.91 o 
   2   5   3      141.16      120.87      8.42 o 
   3   5   3     1201.95     1059.81     41.47 o 
   4   5   3      332.87      316.70     18.32 o 
   5   5   3      138.39      115.34     10.71 o 
   6   5   3        0.44        1.05      2.13 o 
   7   5   3       97.06      112.46     11.38 o 
   8   5   3      161.26      165.99     10.58 o 
  -5   6   3       17.77       24.26      3.47 o 
  -4   6   3       20.68       22.02      3.71 o 
  -3   6   3       90.34       82.21      4.79 o 
  -2   6   3     1555.95     1408.12     51.81 o 
  -1   6   3      170.11      151.00      8.26 o 
   0   6   3      819.13     1070.99     49.11 o 
   1   6   3      666.45      607.24     28.38 o 
   2   6   3      701.77      590.57     32.78 o 
   3   6   3      453.33      405.81     28.93 o 
   4   6   3        0.67        0.39      2.32 o 
   5   6   3       18.19       11.77      7.02 o 
   6   6   3        1.51        0.52      2.95 o 
   7   6   3      101.68      112.56     10.73 o 
   8   6   3      239.62      260.93     15.11 o 
  -5   7   3      165.49      169.75     10.38 o 
  -4   7   3      396.97      364.80     18.97 o 
  -3   7   3      934.55      858.45     50.72 o 
  -2   7   3       10.24        9.54      3.69 o 
  -1   7   3      161.16      155.80      8.42 o 
   0   7   3      710.78      883.30     56.56 o 
   1   7   3     1194.44     1188.25     48.38 o 
   2   7   3     3548.71     3442.65    171.00 o 
   3   7   3     1345.05     1212.30     52.74 o 
   4   7   3      574.14      561.98     82.12 o 
   5   7   3      105.24      105.66     19.17 o 
   6   7   3      383.79      372.60     22.90 o 
   7   7   3      316.32      321.83     16.28 o 
  -4   8   3      268.79      283.87     14.80 o 
  -3   8   3       80.92       83.84      5.89 o 
  -2   8   3       30.08       32.99      6.17 o 
  -1   8   3       54.55       69.08      6.61 o 
   0   8   3      191.29      228.78     20.48 o 
   1   8   3       73.14       64.00      8.27 o 
   2   8   3      291.89      263.75     17.28 o 
   3   8   3      494.64      518.70     55.34 o 
   4   8   3        9.73       12.78      6.50 o 
   5   8   3       96.09       90.40     11.74 o 
   6   8   3      138.56      130.96     18.62 o 
   7   8   3      167.77      437.92     68.27 o 
  -4   9   3        0.22        0.15      1.46 o 
  -3   9   3      176.18      154.28      9.66 o 
  -2   9   3      586.97      548.54     42.41 o 
  -1   9   3       19.56       38.91     15.30 o 
   0   9   3       41.68       49.77      7.31 o 
   1   9   3      194.42      181.27     14.13 o 
   2   9   3       80.48       82.79     10.84 o 
   3   9   3      632.28      587.40     38.26 o 
   4   9   3      138.34      133.75     18.45 o 
   5   9   3      336.14      317.42     22.44 o 
   6   9   3       43.97       33.78      9.58 o 
   7   9   3        3.71      136.56     36.22 o 
  -3  10   3      629.80      601.20     22.79 o 
  -2  10   3      595.61      591.08     29.73 o 
  -1  10   3      512.99      523.72     29.00 o 
   0  10   3       18.43       13.47      8.60 o 
   1  10   3       20.81       22.32      8.82 o 
   2  10   3      418.72      423.44     28.03 o 
   3  10   3      275.78      252.49     19.41 o 
   4  10   3      608.14      601.49     34.57 o 
   5  10   3       92.78       86.34     16.18 o 
   6  10   3       50.78       55.75     11.29 o 
  -2  11   3      240.33      239.75     16.96 o 
  -1  11   3       11.40       16.96      6.34 o 
   0  11   3       25.51       36.70      7.45 o 
   1  11   3        6.32       13.70      6.25 o 
   2  11   3       94.82       96.52     19.80 o 
   3  11   3       12.77        8.87      6.21 o 
   4  11   3      104.40       96.13     13.86 o 
   5  11   3       76.74       69.88     12.83 o 
   6  11   3      122.06      118.70     16.49 o 
  -1  12   3       71.45       69.92      9.95 o 
   0  12   3      233.08      304.97     24.68 o 
   1  12   3      887.35      937.94     47.22 o 
   2  12   3      765.32      801.60     58.04 o 
   3  12   3       51.05       56.34     11.15 o 
   4  12   3      155.93      144.87     19.78 o 
   5  12   3      265.63      266.13     25.17 o 
   0  13   3      268.74      325.32     38.22 o 
   1  13   3      263.06      312.80     36.40 o 
   2  13   3        5.97        9.22      7.39 o 
   3  13   3        5.35        3.25      5.61 o 
   4  13   3       57.98       61.14     16.59 o 
  -2 -12   4      282.61      269.13     16.96 o 
  -1 -12   4      251.30      236.69     12.95 o 
  -4 -11   4       95.83      104.34     13.26 o 
  -3 -11   4      319.57      393.29     54.47 o 
  -2 -11   4       94.75      101.28      9.47 o 
  -1 -11   4       48.75       53.09      6.33 o 
   0 -11   4      218.37      239.72     17.67 o 
   1 -11   4      144.36      134.68      6.58 o 
  -5 -10   4       60.63       71.87     17.87 o 
  -4 -10   4      209.48      213.38     26.04 o 
  -3 -10   4       12.36       19.92      8.60 o 
  -2 -10   4       21.07       18.15      4.54 o 
  -1 -10   4      109.51      138.81     15.38 o 
   0 -10   4      589.15      673.11     35.48 o 
   1 -10   4      274.55      265.07     11.44 o 
   2 -10   4        0.58        1.00      0.88 o 
   3 -10   4      163.65      102.64     73.48 o 
  -5  -9   4      186.39      167.47     13.62 o 
  -4  -9   4       10.44        9.86      4.37 o 
  -3  -9   4       74.06       81.19      8.38 o 
  -2  -9   4      476.25      503.14     35.94 o 
  -1  -9   4     1309.51     1440.77     50.25 o 
   0  -9   4      756.03      866.86     28.30 o 
   1  -9   4       91.95      122.83     23.35 o 
   2  -9   4      133.54      119.07      4.72 o 
   3  -9   4       86.75       92.35     26.71 o 
   4  -9   4      197.26      221.30     24.14 o 
  -6  -8   4      202.48      166.46     19.33 o 
  -5  -8   4      127.47      104.08      8.10 o 
  -4  -8   4       22.38       20.16      4.85 o 
  -3  -8   4      172.93      178.59     10.84 o 
  -2  -8   4       80.11       83.81      6.53 o 
  -1  -8   4       23.00       27.00      4.09 o 
   0  -8   4        9.58       10.66      2.51 o 
   1  -8   4        3.61        6.05      3.54 o 
   2  -8   4        2.43        1.03      1.19 o 
   3  -8   4        7.38        6.40      6.27 o 
   4  -8   4      321.12      334.55     28.89 o 
  -6  -7   4       37.27       34.08      7.31 o 
  -5  -7   4       44.80       41.17      5.91 o 
  -4  -7   4      312.20      302.65     14.10 o 
  -3  -7   4      185.05      169.25      9.61 o 
  -2  -7   4       16.23       22.52      4.41 o 
  -1  -7   4      147.22      149.07      6.89 o 
   0  -7   4        1.59        3.98      1.68 o 
   1  -7   4      155.92      136.25      5.23 o 
   2  -7   4     1508.29     1356.98     41.14 o 
   3  -7   4      728.24      710.93     43.47 o 
   4  -7   4      130.46      139.64     17.28 o 
   5  -7   4       96.67      101.58     16.56 o 
  -6  -6   4       69.80       63.75      9.21 o 
  -5  -6   4     1074.53      911.35     65.57 o 
  -4  -6   4     1487.26     1386.31     45.51 o 
  -3  -6   4      815.24      749.47     23.85 o 
  -2  -6   4        2.60        4.61      2.03 o 
  -1  -6   4     1154.89     1211.46     49.85 o 
   0  -6   4      476.48      539.75     15.98 o 
   1  -6   4      574.49      528.09     14.89 o 
   2  -6   4       81.08       83.04      4.11 o 
   3  -6   4      275.76      252.63     19.19 o 
   4  -6   4      109.85      101.71     13.59 o 
   5  -6   4      140.49      143.20     17.35 o 
  -7  -5   4        2.55       12.22      4.92 o 
  -6  -5   4      140.25      133.85     31.07 o 
  -5  -5   4      889.05      793.34     64.41 o 
  -4  -5   4      893.53      846.13     26.71 o 
  -3  -5   4       21.51       20.33      2.98 o 
  -2  -5   4        0.73        1.38      1.40 o 
  -1  -5   4      852.06      847.75     26.03 o 
   0  -5   4     2524.98     3081.92    100.61 o 
   1  -5   4      377.53      373.23     17.54 o 
   2  -5   4      159.17      149.13      5.61 o 
   3  -5   4       33.31       30.47      6.86 o 
   4  -5   4      410.43      387.72     25.26 o 
   5  -5   4      422.31      457.97     31.20 o 
   6  -5   4      117.15      117.76     11.68 o 
  -7  -4   4       25.03       49.77      9.33 o 
  -6  -4   4      468.47      498.51     55.44 o 
  -5  -4   4      325.09      305.37     46.43 o 
  -4  -4   4      195.77      188.48     16.77 o 
  -3  -4   4       54.02       48.10      3.94 o 
  -2  -4   4        2.15        2.94      1.69 o 
  -1  -4   4      412.91      397.14     25.20 o 
   0  -4   4     2452.95     2912.02     88.89 o 
   1  -4   4      400.48      371.28     13.62 o 
   2  -4   4      228.54      212.54      6.63 o 
   3  -4   4       17.00       14.71      4.88 o 
   4  -4   4      878.50      858.75     46.57 o 
   5  -4   4      434.18      407.45     19.22 o 
   6  -4   4       31.16       33.80      6.98 o 
  -7  -3   4      251.55      207.20     52.97 o 
  -6  -3   4      419.12      394.49     39.48 o 
  -5  -3   4       18.44       21.25      5.93 o 
  -4  -3   4       39.99       37.28      3.81 o 
  -3  -3   4      583.85      516.34     13.58 o 
  -2  -3   4     1494.36     1387.17     35.57 o 
  -1  -3   4    11694.66    12873.90    520.93 o 
   0  -3   4       73.86       85.52      3.08 o 
   1  -3   4      818.88      896.32     78.37 o 
   2  -3   4     1243.69     1215.80     55.87 o 
   3  -3   4      811.34      768.84     36.67 o 
   4  -3   4      215.06      221.37     15.37 o 
   5  -3   4        0.72        2.02      2.61 o 
   6  -3   4      123.67      140.91     11.85 o 
   7  -3   4      136.68      156.64     13.60 o 
  -7  -2   4      242.50      165.41     54.35 o 
  -6  -2   4       15.71       12.89      4.33 o 
  -5  -2   4       30.85       25.09      4.58 o 
  -4  -2   4       56.60       51.21      3.23 o 
  -3  -2   4      780.86      687.58     16.95 o 
  -2  -2   4     2815.14     2805.50     75.43 o 
  -1  -2   4      458.48      385.74     13.17 o 
   0  -2   4       35.66       32.42      1.58 o 
   1  -2   4     2341.60     2381.72     66.94 o 
   2  -2   4     9362.75     9828.49    505.08 o 
   3  -2   4     2790.63     2951.83    161.08 o 
   4  -2   4       46.01       50.72      8.72 o 
   5  -2   4        7.28        4.52      5.18 o 
   6  -2   4        9.87       11.39      4.65 o 
   7  -2   4      157.12      236.50     26.71 o 
  -7  -1   4      112.75      129.22      7.44 o 
  -6  -1   4       31.08       43.09      8.43 o 
  -5  -1   4      207.48      188.79      9.88 o 
  -4  -1   4     1253.18     1229.24     48.48 o 
  -3  -1   4      928.23      820.82     20.73 o 
  -2  -1   4      951.45      918.02     20.89 o 
  -1  -1   4        2.59        4.33      1.49 o 
   0  -1   4     3495.94     4424.90    126.69 o 
   1  -1   4     3338.87     3640.82    140.51 o 
   2  -1   4     5382.47     6157.04    411.76 o 
   3  -1   4      419.83      478.75     32.19 o 
   4  -1   4      250.99      280.92     37.47 o 
   5  -1   4       19.73       17.25      2.11 o 
   6  -1   4      470.44      471.55     15.95 o 
   7  -1   4      180.09      212.02     24.04 o 
  -7   0   4       38.37       84.86     16.74 o 
  -6   0   4        0.92        1.50      1.33 o 
  -5   0   4       65.51       68.78      6.42 o 
  -4   0   4      766.76      730.68     22.92 o 
  -3   0   4      205.52      178.37      6.43 o 
  -2   0   4      268.32      289.92     11.68 o 
  -1   0   4     1000.78      953.10     31.90 o 
   0   0   4       63.33       83.05      7.06 o 
   1   0   4     8204.38     8702.58    601.50 o 
   2   0   4       43.64       27.84      6.07 o 
   3   0   4     1236.53     2565.16    136.94 o 
   4   0   4       49.00       39.05      6.40 o 
   5   0   4      217.26      181.61      6.35 o 
   6   0   4      522.89      601.62     25.34 o 
   7   0   4      454.62      474.78    157.58 o 
  -7   1   4      228.25      302.61     24.97 o 
  -6   1   4      175.29      203.05     27.71 o 
  -5   1   4      304.17      314.92     11.26 o 
  -4   1   4      183.02      183.98     19.24 o 
  -3   1   4       77.26       93.52      3.31 o 
  -2   1   4      525.83      446.14     11.08 o 
  -1   1   4       48.90       58.51      6.33 o 
   0   1   4     2471.82     3743.81    272.90 o 
   1   1   4     1870.90     1980.11     64.62 o 
   2   1   4       97.27       70.83      3.67 o 
   3   1   4      587.10      550.23     18.06 o 
   4   1   4      386.37      804.20     52.77 o 
   5   1   4      363.11      376.47     14.86 o 
   6   1   4      313.77      338.71     23.09 o 
   7   1   4       17.03      120.43     83.77 o 
   8   1   4       28.17       22.76     14.12 o 
  -6   2   4      184.87      196.96      8.96 o 
  -5   2   4      299.05      296.81     10.53 o 
  -4   2   4        5.28        6.22      1.55 o 
  -3   2   4      492.91      516.83     12.74 o 
  -2   2   4     8918.89    10243.13    544.14 o 
  -1   2   4     1748.91     1834.07     67.90 o 
   0   2   4     1659.59     2508.04    163.78 o 
   1   2   4      987.76      970.61     32.99 o 
   2   2   4       15.55       23.60      3.43 o 
   3   2   4      101.99       99.41      5.75 o 
   4   2   4     2620.22     2553.14    101.21 o 
   5   2   4      689.27      671.29     26.87 o 
   6   2   4        7.57       96.97     92.54 o 
   7   2   4      101.16       97.55      9.26 o 
   8   2   4      120.62      113.32     12.80 o 
  -6   3   4       10.32        7.96      2.99 o 
  -5   3   4       14.34       11.13      2.43 o 
  -4   3   4       12.10        9.77      1.91 o 
  -3   3   4      614.08      591.45     18.49 o 
  -2   3   4     2797.12     2699.51    133.70 o 
  -1   3   4       52.36       34.57      2.09 o 
   0   3   4       15.27       31.34      4.65 o 
   1   3   4      827.07      750.01     24.95 o 
   2   3   4     1412.46     1386.70     48.46 o 
   3   3   4     2717.05     2954.86    366.58 o 
   4   3   4      102.84      127.03     11.51 o 
   5   3   4       74.52       72.19     10.00 o 
   6   3   4      248.67      222.11      9.72 o 
   7   3   4        7.87        9.75      3.05 o 
   8   3   4      160.94      177.24     12.20 o 
  -6   4   4       65.22       72.44      7.20 o 
  -5   4   4      532.84      535.33     18.44 o 
  -4   4   4      428.46      420.64     12.36 o 
  -3   4   4       15.30       13.56      2.39 o 
  -2   4   4        5.18        6.25      1.20 o 
  -1   4   4      232.32      237.29      9.81 o 
   0   4   4     1508.71     2112.00    103.13 o 
   1   4   4      241.55      338.35     63.19 o 
   2   4   4      211.71      168.92      8.75 o 
   3   4   4      261.58      216.39     12.38 o 
   4   4   4      193.55     1295.28     92.94 o 
   5   4   4        6.01       47.24     26.65 o 
   6   4   4       96.39      121.47     24.44 o 
   7   4   4      239.76      232.51     11.01 o 
   8   4   4      371.26      361.27     22.95 o 
  -6   5   4        0.84        2.40      2.29 o 
  -5   5   4      397.28      421.93     13.40 o 
  -4   5   4      399.99      428.04     17.81 o 
  -3   5   4      779.72      775.98     26.70 o 
  -2   5   4       74.32       63.36      3.26 o 
  -1   5   4      119.53      140.92     22.26 o 
   0   5   4    12025.68    17897.90   1150.43 o 
   1   5   4      671.65      673.54     29.29 o 
   2   5   4      489.55      463.40     22.82 o 
   3   5   4       20.79      204.76     48.94 o 
   4   5   4       13.38      429.56    264.80 o 
   5   5   4     1888.89     1881.34     90.36 o 
   6   5   4      263.70      258.37     21.38 o 
   7   5   4        5.43       92.65     18.44 o 
   8   5   4      247.16      241.18     14.12 o 
  -5   6   4      887.22      986.39     31.85 o 
  -4   6   4       24.09       25.69      3.59 o 
  -3   6   4      592.57      561.56     22.33 o 
  -2   6   4        1.14        2.90      1.96 o 
  -1   6   4      642.88      580.38     57.85 o 
   0   6   4     2599.80     3456.63    144.03 o 
   1   6   4      502.90      507.19     25.76 o 
   2   6   4        0.89        4.68      3.22 o 
   3   6   4      593.68      552.80     24.94 o 
   4   6   4      804.98      899.43     40.67 o 
   5   6   4     1283.72     1177.29     54.26 o 
   6   6   4        7.16       -4.76      8.30 o 
   7   6   4       10.29      116.26     12.12 o 
   8   6   4        8.82        9.05      4.90 o 
  -5   7   4       64.32       67.47      6.63 o 
  -4   7   4       61.63       62.03      6.54 o 
  -3   7   4      122.51      110.51      5.33 o 
  -2   7   4       73.55       66.18      6.35 o 
  -1   7   4      297.40      303.34     12.74 o 
   0   7   4      433.93      472.05     30.21 o 
   1   7   4        0.55       -0.08      1.92 o 
   2   7   4      929.81      868.57     70.61 o 
   3   7   4      527.90      483.77     35.64 o 
   4   7   4     1613.52     1585.32     71.33 o 
   5   7   4      132.76      124.98     13.27 o 
   6   7   4        0.05       -0.48      5.33 o 
   7   7   4       25.23       22.40     11.15 o 
  -4   8   4      145.21      145.81     10.51 o 
  -3   8   4      451.28      402.97     24.92 o 
  -2   8   4      928.84      938.29     42.12 o 
  -1   8   4      758.01      748.71     28.97 o 
   0   8   4       24.30       37.40      5.87 o 
   1   8   4       32.00       28.59      6.17 o 
   2   8   4     1160.32     1014.29     49.23 o 
   3   8   4     1103.13     1065.24     75.00 o 
   4   8   4      698.10      675.11     48.61 o 
   5   8   4       41.88       36.94     10.37 o 
   6   8   4      110.19      104.24     13.14 o 
   7   8   4      188.16      200.52     21.46 o 
  -4   9   4      207.10      193.94     12.05 o 
  -3   9   4      398.10      403.58     17.21 o 
  -2   9   4      170.70      178.53     12.96 o 
  -1   9   4        0.44        0.30      2.15 o 
   0   9   4       17.70       25.49      5.62 o 
   1   9   4      531.40      551.00     37.15 o 
   2   9   4     1481.76     1382.87     67.07 o 
   3   9   4      150.13      127.83     13.58 o 
   4   9   4      138.91      128.95     19.00 o 
   5   9   4      527.24      478.35     42.21 o 
   6   9   4      156.38      142.93     15.46 o 
   7   9   4      464.10      532.41     49.61 o 
  -3  10   4      389.01      349.73     17.21 o 
  -2  10   4        1.61        2.24      4.73 o 
  -1  10   4      167.85      190.22     20.02 o 
   0  10   4      322.97      455.27     27.49 o 
   1  10   4      354.30      378.89     24.25 o 
   2  10   4      651.37      626.60     38.53 o 
   3  10   4        8.07        7.09      5.54 o 
   4  10   4       59.97       47.00     17.51 o 
   5  10   4       35.92       34.50     11.31 o 
   6  10   4      311.72      271.76     25.15 o 
  -2  11   4       83.93       98.59      9.08 o 
  -1  11   4      356.72      398.36     21.13 o 
   0  11   4      174.46      248.09     16.16 o 
   1  11   4      416.90      441.40     28.64 o 
   2  11   4        5.31        2.92      4.58 o 
   3  11   4       31.99       30.83     10.11 o 
   4  11   4      141.84      134.60     19.35 o 
   5  11   4        1.71        4.44      9.81 o 
   6  11   4      261.84      241.82     23.03 o 
  -1  12   4      280.70      305.98     20.81 o 
   0  12   4       42.14       56.74     14.90 o 
   1  12   4        2.23        1.48      6.18 o 
   2  12   4       37.97       41.97      9.48 o 
   3  12   4      151.97      160.77     16.51 o 
   4  12   4        2.68        1.92      6.34 o 
   5  12   4        0.76       -0.39      4.66 o 
   0  13   4        0.20       -0.12      2.50 o 
   1  13   4       78.29       76.24     12.06 o 
   2  13   4      318.77      323.22     23.35 o 
   3  13   4      443.51      451.70     37.98 o 
   4  13   4      214.94      232.76     25.74 o 
  -3 -11   5      234.07      292.72     40.82 o 
  -2 -11   5      571.72      645.99     68.99 o 
  -1 -11   5      422.76      434.40     27.05 o 
   0 -11   5       31.84       33.33      5.59 o 
   1 -11   5      133.25      146.72      9.74 o 
  -4 -10   5        9.72       13.09      4.53 o 
  -3 -10   5      191.90      235.38     29.69 o 
  -2 -10   5      444.06      464.52     47.02 o 
  -1 -10   5        8.70       10.32      3.22 o 
   0 -10   5       87.92      105.57      8.22 o 
   1 -10   5       45.89       43.04      5.34 o 
   2 -10   5      370.02      346.19     20.11 o 
  -5  -9   5       10.96       10.88      4.99 o 
  -4  -9   5      157.98      160.18     14.93 o 
  -3  -9   5      445.04      490.22     51.58 o 
  -2  -9   5       38.28       40.48      5.42 o 
  -1  -9   5       15.26       15.16      3.93 o 
   0  -9   5        7.97        7.74      3.07 o 
   1  -9   5      345.37      313.92     12.68 o 
   2  -9   5     1123.63      969.92     33.00 o 
   3  -9   5      319.80      318.66     45.25 o 
  -5  -8   5      651.64      649.65     49.41 o 
  -4  -8   5      176.52      188.41     19.10 o 
  -3  -8   5      259.72      286.62     27.48 o 
  -2  -8   5       21.58       23.79      6.36 o 
  -1  -8   5       34.03       34.27      4.69 o 
   0  -8   5      767.45      946.43     29.98 o 
   1  -8   5     1302.20     1327.85     46.35 o 
   2  -8   5      260.18      226.23      9.81 o 
   3  -8   5        3.73        5.47      6.20 o 
   4  -8   5      124.95      132.38     18.80 o 
  -6  -7   5      330.58      290.00     16.19 o 
  -5  -7   5      244.15      227.31     12.08 o 
  -4  -7   5      201.79      193.38     16.32 o 
  -3  -7   5        0.51        2.96      2.56 o 
  -2  -7   5      103.78       99.34      6.58 o 
  -1  -7   5     1191.08     1220.26     46.98 o 
   0  -7   5      947.24     1115.20     32.85 o 
   1  -7   5       26.77       25.50      2.42 o 
   2  -7   5      135.80      120.27      5.02 o 
   3  -7   5       20.17       17.48      7.85 o 
   4  -7   5      352.15      358.37     29.15 o 
   5  -7   5      309.75      316.42     28.83 o 
  -6  -6   5      143.37      131.79      8.04 o 
  -5  -6   5      128.16      117.44      6.83 o 
  -4  -6   5      203.70      207.54     10.88 o 
  -3  -6   5        8.44        9.67      2.63 o 
  -2  -6   5      122.37      109.38      5.82 o 
  -1  -6   5     2445.60     2476.16     79.52 o 
   0  -6   5      732.56      858.23     26.40 o 
   1  -6   5      338.31      324.84     11.28 o 
   2  -6   5      435.20      404.68     11.53 o 
   3  -6   5       23.16       22.95      7.39 o 
   4  -6   5     1910.12     1860.70    108.57 o 
   5  -6   5      449.92      457.37     33.90 o 
  -6  -5   5       53.79       45.98      6.78 o 
  -5  -5   5       47.27       47.81      7.65 o 
  -4  -5   5      152.10      150.92      7.83 o 
  -3  -5   5      254.56      221.63      9.36 o 
  -2  -5   5      536.84      507.27     17.73 o 
  -1  -5   5     1190.41     1138.12     35.06 o 
   0  -5   5       80.92       85.48      4.23 o 
   1  -5   5     1344.53     1302.30     42.56 o 
   2  -5   5      207.67      191.57      7.08 o 
   3  -5   5      233.12      205.21     15.63 o 
   4  -5   5        5.10        7.26      9.23 o 
   5  -5   5        7.49        7.72      4.55 o 
   6  -5   5       49.03       46.58      8.67 o 
  -6  -4   5       29.75       30.90      7.89 o 
  -5  -4   5       78.27       71.34      6.80 o 
  -4  -4   5     1464.62     1372.15     66.61 o 
  -3  -4   5      657.62      651.17     20.64 o 
  -2  -4   5      964.28     1007.15     24.28 o 
  -1  -4   5       28.11       23.82      2.45 o 
   0  -4   5       78.84      111.33      4.03 o 
   1  -4   5     1750.57     1810.59     54.72 o 
   2  -4   5      475.41      469.97     23.35 o 
   3  -4   5       23.06       22.95      5.74 o 
   4  -4   5      220.20      241.35     18.21 o 
   5  -4   5        4.89        3.99      3.47 o 
   6  -4   5       37.53       38.77      8.76 o 
  -6  -3   5      141.79      100.50     24.50 o 
  -5  -3   5        9.69        9.05      2.77 o 
  -4  -3   5      791.51      731.05     19.17 o 
  -3  -3   5        1.97        5.28      2.05 o 
  -2  -3   5      281.29      277.08      7.42 o 
  -1  -3   5      205.22      208.72      5.89 o 
   0  -3   5      584.70      563.19     12.11 o 
   1  -3   5      729.61      677.42     14.55 o 
   2  -3   5       45.69       39.31      8.44 o 
   3  -3   5        0.19        0.73      4.09 o 
   4  -3   5       24.33       27.15      4.66 o 
   5  -3   5       40.64       38.89      6.15 o 
   6  -3   5      739.09      698.49     54.75 o 
   7  -3   5      160.08      152.36     13.80 o 
  -7  -2   5       45.97      135.28     32.49 o 
  -6  -2   5      346.66      313.14    117.51 o 
  -5  -2   5      896.36      812.31     91.14 o 
  -4  -2   5      112.72      107.51      5.06 o 
  -3  -2   5        9.12       11.05      1.62 o 
  -2  -2   5        3.63        4.46      1.35 o 
  -1  -2   5     2074.58     2130.65     53.47 o 
   0  -2   5     2788.38     3620.52    101.55 o 
   1  -2   5     8208.66     9586.06    407.19 o 
   2  -2   5       17.31       14.49      1.77 o 
   3  -2   5       12.67       16.62      4.49 o 
   4  -2   5      371.19      357.17     15.09 o 
   5  -2   5      244.02      239.71     12.92 o 
   6  -2   5      330.56      355.95     19.56 o 
   7  -2   5        4.60       67.45     38.59 o 
  -6  -1   5      598.40      419.34     60.80 o 
  -5  -1   5      266.29      227.58     32.43 o 
  -4  -1   5       10.81       10.61      2.41 o 
  -3  -1   5       11.74       10.02      1.33 o 
  -2  -1   5     2444.94     2374.13     73.00 o 
  -1  -1   5      317.41      379.72     10.26 o 
   0  -1   5      129.52      168.74      4.69 o 
   1  -1   5      413.04      412.69     13.94 o 
   2  -1   5      278.53      302.42      8.09 o 
   3  -1   5     2367.92     2415.15     87.65 o 
   4  -1   5      505.82      479.14     13.17 o 
   5  -1   5      117.21       58.25     51.05 o 
   6  -1   5       12.49       11.83      5.64 o 
   7  -1   5       21.39       29.17      7.12 o 
  -6   0   5       28.96       35.82      2.75 o 
  -5   0   5        0.15        0.81      1.16 o 
  -4   0   5      286.73      281.21     10.36 o 
  -3   0   5      948.44      886.46     57.83 o 
  -2   0   5     7148.84     7556.59    385.70 o 
  -1   0   5      567.88      658.12     25.68 o 
   0   0   5      126.40      149.61     11.18 o 
   1   0   5       57.78       37.66      3.63 o 
   2   0   5     1059.48      918.57     39.91 o 
   3   0   5     5490.77     6574.48    443.19 o 
   4   0   5       25.24       27.64      6.07 o 
   5   0   5       23.60       20.11      2.42 o 
   6   0   5       29.10       35.57     13.88 o 
   7   0   5      128.03      121.01     34.33 o 
  -6   1   5       59.97       57.22      5.56 o 
  -5   1   5      105.89       94.18      4.56 o 
  -4   1   5       60.78       66.92      3.78 o 
  -3   1   5     4153.71     4571.65    142.06 o 
  -2   1   5     1036.91     1067.76     28.99 o 
  -1   1   5      198.76      178.10     17.48 o 
   0   1   5       16.04       24.52      2.58 o 
   1   1   5       15.11       82.32     10.95 o 
   2   1   5     5903.10     5915.70    265.66 o 
   3   1   5     2589.62     2441.88    132.52 o 
   4   1   5      252.39      271.36     25.00 o 
   5   1   5      303.54      297.81     23.15 o 
   6   1   5      243.19      230.96      9.14 o 
   7   1   5      444.46      428.38     44.69 o 
  -6   2   5       62.03       64.75      5.63 o 
  -5   2   5      165.92      167.20      5.76 o 
  -4   2   5      302.24      299.79      8.74 o 
  -3   2   5      631.47      608.28     14.85 o 
  -2   2   5        3.76        3.51      1.24 o 
  -1   2   5        0.39        0.50      0.89 o 
   0   2   5      561.75      760.11     45.84 o 
   1   2   5       30.07       22.60      2.60 o 
   2   2   5     4987.72     4978.92    218.90 o 
   3   2   5      300.44     1163.42     60.62 o 
   4   2   5       34.28      255.55    141.82 o 
   5   2   5      833.93      815.02     50.46 o 
   6   2   5      577.09      557.67     22.77 o 
   7   2   5      245.45      452.16    222.72 o 
   8   2   5       57.68       44.92      9.93 o 
  -6   3   5      210.64      213.21     11.04 o 
  -5   3   5      150.01      164.19      6.77 o 
  -4   3   5      467.01      501.29     14.10 o 
  -3   3   5      648.35      640.95     17.17 o 
  -2   3   5       87.61      116.02      6.00 o 
  -1   3   5     1668.38     1919.32     75.94 o 
   0   3   5    10022.11    16081.91    974.84 o 
   1   3   5     2043.48     2006.17     71.64 o 
   2   3   5      138.51      117.00      6.93 o 
   3   3   5      101.67       94.81      5.96 o 
   4   3   5       59.03      156.52    128.82 o 
   5   3   5      329.58      326.15     17.77 o 
   6   3   5      101.29      168.31     60.62 o 
   7   3   5       12.51      266.82    178.52 o 
   8   3   5        9.05       13.67      5.70 o 
  -6   4   5       16.98       19.96      3.99 o 
  -5   4   5       99.62      109.26      5.84 o 
  -4   4   5        4.90        2.67      1.38 o 
  -3   4   5       12.81       12.48      3.33 o 
  -2   4   5        4.93        2.06      1.05 o 
  -1   4   5     1639.05     1565.19     53.83 o 
   0   4   5     1908.29     2571.39    196.73 o 
   1   4   5        5.50        4.89      2.68 o 
   2   4   5      298.76      251.02     10.93 o 
   3   4   5     1205.34     1125.56     41.85 o 
   4   4   5     1345.67     1460.78    120.15 o 
   5   4   5     1335.13     1207.09     57.58 o 
   6   4   5      363.42      333.46     19.15 o 
   7   4   5      167.54      153.77     10.49 o 
   8   4   5      136.01      128.93     13.50 o 
  -5   5   5      116.92      121.67      8.27 o 
  -4   5   5      239.95      243.46     13.90 o 
  -3   5   5      442.29      416.45     19.44 o 
  -2   5   5      537.78      470.31     14.32 o 
  -1   5   5     1077.75     1073.00     36.71 o 
   0   5   5     1240.85     1673.91    153.59 o 
   1   5   5      123.10      106.35      7.08 o 
   2   5   5      968.41      848.67     32.19 o 
   3   5   5       33.39       30.43      6.61 o 
   4   5   5     1761.54     1798.91     75.24 o 
   5   5   5      284.48      267.64     21.27 o 
   6   5   5      311.06      304.01     21.47 o 
   7   5   5       33.18       35.28      7.92 o 
   8   5   5        4.85        8.24      4.63 o 
  -5   6   5        9.75        8.71      3.11 o 
  -4   6   5        3.76        5.15      2.33 o 
  -3   6   5       30.47       25.89      3.67 o 
  -2   6   5       31.19       33.18      3.07 o 
  -1   6   5     2187.64     2380.04     94.32 o 
   0   6   5        0.33        0.72      1.66 o 
   1   6   5      781.73      729.37     53.59 o 
   2   6   5     1971.04     1609.30     68.11 o 
   3   6   5       22.25       21.48      5.89 o 
   4   6   5      288.66      285.82     17.84 o 
   5   6   5       29.24       20.75     12.49 o 
   6   6   5       75.88       63.64      9.74 o 
   7   6   5      260.62      247.50     17.73 o 
  -5   7   5      498.61      514.09     18.01 o 
  -4   7   5      757.56      747.90     34.04 o 
  -3   7   5      520.65      521.40     16.07 o 
  -2   7   5        4.12        5.09      2.72 o 
  -1   7   5      866.95      944.41     45.48 o 
   0   7   5      890.76     1268.64     84.99 o 
   1   7   5     1042.67      989.84     57.81 o 
   2   7   5        6.48        6.22      3.87 o 
   3   7   5      362.32      369.18     20.51 o 
   4   7   5        7.51      174.92    118.60 o 
   5   7   5      320.73      330.84     28.12 o 
   6   7   5      300.39      308.01     22.18 o 
   7   7   5       44.94       89.21     11.86 o 
  -4   8   5      264.92      255.81     18.36 o 
  -3   8   5       39.97       35.91      3.83 o 
  -2   8   5      112.57       88.72      9.81 o 
  -1   8   5      268.23      291.03     17.48 o 
   0   8   5       98.48      134.84     11.77 o 
   1   8   5       13.02       13.36      8.49 o 
   2   8   5        1.34        1.20      4.02 o 
   3   8   5       79.40       82.30     12.08 o 
   4   8   5      667.89      629.59     43.80 o 
   5   8   5      208.11      192.13     20.38 o 
   6   8   5      260.85      253.33     23.78 o 
   7   8   5       18.85       18.87      9.81 o 
  -4   9   5        4.67        1.67      2.68 o 
  -3   9   5        3.13        3.43      2.02 o 
  -2   9   5      529.87      512.34     25.56 o 
  -1   9   5      652.05      730.59     29.66 o 
   0   9   5      628.49      884.06     89.05 o 
   1   9   5      266.67      284.33     21.65 o 
   2   9   5       59.64       62.10      8.91 o 
   3   9   5      187.31      175.99     18.01 o 
   4   9   5      280.64      263.99     25.20 o 
   5   9   5      254.30      242.56     20.14 o 
   6   9   5      354.08      335.36     40.73 o 
   7   9   5       84.39      186.50     18.97 o 
  -3  10   5      418.66      386.88     32.05 o 
  -2  10   5      341.81      346.55     28.53 o 
  -1  10   5      247.48      277.08     21.96 o 
   0  10   5       30.65       38.99      6.74 o 
   1  10   5        0.32        0.92      2.87 o 
   2  10   5       42.81       44.78      8.65 o 
   3  10   5      227.94      217.92     21.01 o 
   4  10   5       43.57       42.38     10.11 o 
   5  10   5        2.72        0.30      4.65 o 
   6  10   5       77.95       68.28     15.72 o 
  -2  11   5      176.34      156.07     12.80 o 
  -1  11   5       90.52       71.34      8.12 o 
   0  11   5      192.02      237.57     21.07 o 
   1  11   5      487.93      474.82     25.88 o 
   2  11   5     1300.13     1353.22     68.90 o 
   3  11   5      251.05      237.20     23.13 o 
   4  11   5       47.00       46.55     13.41 o 
   5  11   5       47.00       50.77     11.98 o 
   6  11   5      141.56      132.55     29.26 o 
  -1  12   5       14.63       25.44      6.07 o 
   0  12   5       20.20       27.60      6.72 o 
   1  12   5      437.80      475.72     34.15 o 
   2  12   5      620.78      582.72     34.59 o 
   3  12   5      467.58      468.93     36.24 o 
   4  12   5        0.11       -1.24      4.68 o 
   5  12   5       37.31       49.34     15.74 o 
   1  13   5      297.97      317.15     22.28 o 
   2  13   5       76.81       66.12     18.42 o 
   3  13   5        5.13        2.37      5.33 o 
   4  13   5      127.00      125.80     17.00 o 
  -2 -11   6      103.10      104.05     11.87 o 
  -1 -11   6        3.28       10.05      4.97 o 
   0 -11   6      223.66      247.51     18.63 o 
  -3 -10   6       31.12       34.56      6.69 o 
  -2 -10   6        5.70        3.94      2.89 o 
  -1 -10   6      157.67      186.75     13.47 o 
   0 -10   6      167.93      191.74     10.36 o 
   1 -10   6      165.13      155.34      7.22 o 
   2 -10   6       30.32       32.23      7.38 o 
  -4  -9   6       68.22       74.69      9.41 o 
  -3  -9   6       30.69       39.39      8.32 o 
  -2  -9   6      177.44      208.86     13.92 o 
  -1  -9   6      337.17      371.70     17.04 o 
   0  -9   6       34.14       38.69      4.19 o 
   1  -9   6        7.50        6.77      1.98 o 
   2  -9   6       30.43       28.61      7.17 o 
   3  -9   6      133.00      139.44     33.11 o 
  -5  -8   6       96.28       95.95     10.16 o 
  -4  -8   6       85.40      100.16     11.43 o 
  -3  -8   6      123.16      148.41     17.43 o 
  -2  -8   6      560.43      629.61     43.57 o 
  -1  -8   6       82.24       94.91     11.75 o 
   0  -8   6       54.12       63.49      5.29 o 
   1  -8   6       21.63       18.60      2.44 o 
   2  -8   6      358.86      322.08     11.13 o 
   3  -8   6      315.79      313.32     26.65 o 
   4  -8   6      340.57      344.32     31.00 o 
  -5  -7   6       18.80       18.37      3.95 o 
  -4  -7   6     1231.54     1274.38    135.95 o 
  -3  -7   6     1973.56     2046.65    186.55 o 
  -2  -7   6      202.60      206.68     11.29 o 
  -1  -7   6       77.19       72.32      4.80 o 
   0  -7   6      129.42      136.31      8.12 o 
   1  -7   6       10.60       13.12      2.71 o 
   2  -7   6      756.57      715.31     20.92 o 
   3  -7   6      691.29      732.83     45.91 o 
   4  -7   6      252.03      246.43     35.75 o 
  -6  -6   6       26.99       24.35      3.80 o 
  -5  -6   6       45.75       44.45      4.65 o 
  -4  -6   6     1048.80     1056.88     60.94 o 
  -3  -6   6       58.43       64.71      5.61 o 
  -2  -6   6      139.71      136.73      7.17 o 
  -1  -6   6      120.27      117.41      5.69 o 
   0  -6   6        2.75        5.95      2.04 o 
   1  -6   6     1150.71     1127.71     49.56 o 
   2  -6   6      185.86      181.87      7.98 o 
   3  -6   6      135.43      132.71     13.85 o 
   4  -6   6       88.86       89.11     21.90 o 
   5  -6   6      158.96      173.81     19.72 o 
  -6  -5   6      169.30      169.74     19.39 o 
  -5  -5   6      150.48      136.56     11.98 o 
  -4  -5   6      102.53      108.41     10.86 o 
  -3  -5   6        2.24        2.28      1.55 o 
  -2  -5   6        0.72        0.77      1.16 o 
  -1  -5   6      703.49      649.58     19.58 o 
   0  -5   6     3275.68     3937.27    149.19 o 
   1  -5   6     1130.23     1075.93     32.93 o 
   2  -5   6       96.03       79.09      9.10 o 
   3  -5   6      534.84      514.89     29.62 o 
   4  -5   6       10.56       11.68     10.88 o 
   5  -5   6      582.45      595.76     28.85 o 
   6  -5   6      488.15      463.87     29.48 o 
  -6  -4   6      106.74       98.64      5.61 o 
  -5  -4   6     1291.00     1257.49     41.25 o 
  -4  -4   6      164.07      157.96     19.10 o 
  -3  -4   6      365.48      326.08     15.84 o 
  -2  -4   6      340.78      327.63      8.91 o 
  -1  -4   6      934.04      892.16     26.81 o 
   0  -4   6     3000.82     3688.43    108.30 o 
   1  -4   6      408.38      417.72     31.81 o 
   2  -4   6      105.64       94.06      8.44 o 
   3  -4   6      674.13      642.79     34.10 o 
   4  -4   6     1284.05     1320.74     88.26 o 
   5  -4   6      363.15      365.73     22.66 o 
   6  -4   6       92.91       93.96     13.04 o 
  -6  -3   6      272.42      267.67     17.04 o 
  -5  -3   6        2.64        0.85      1.52 o 
  -4  -3   6       47.07       46.88      3.64 o 
  -3  -3   6       22.28       21.69      1.94 o 
  -2  -3   6      561.91      504.15     11.94 o 
  -1  -3   6     1486.20     1601.20     63.09 o 
   0  -3   6     2144.87     2707.36     72.45 o 
   1  -3   6       70.27       65.47      3.65 o 
   2  -3   6       87.62       80.37      4.33 o 
   3  -3   6     2196.12     2276.78    122.56 o 
   4  -3   6      706.03      714.56     28.19 o 
   5  -3   6      147.49      146.87     11.15 o 
   6  -3   6       58.50       53.47      8.30 o 
  -6  -2   6       72.10       70.53      6.67 o 
  -5  -2   6        0.68        0.11      1.35 o 
  -4  -2   6        1.54        1.86      0.98 o 
  -3  -2   6        9.57       12.01      1.08 o 
  -2  -2   6      136.10      123.92      3.34 o 
  -1  -2   6      964.69      914.60     21.64 o 
   0  -2   6       35.69       59.72      3.06 o 
   1  -2   6      186.67      187.28      6.96 o 
   2  -2   6      669.02      604.38     18.24 o 
   3  -2   6      170.79      170.97      4.69 o 
   4  -2   6       10.29       12.16      3.64 o 
   5  -2   6        1.74        2.13      2.91 o 
   6  -2   6        2.99        3.26      4.01 o 
   7  -2   6       16.52       23.55     12.10 o 
  -6  -1   6        4.80        3.62      1.84 o 
  -5  -1   6      218.23      205.08     11.67 o 
  -4  -1   6      535.03      540.87     16.56 o 
  -3  -1   6      669.82      647.89     26.26 o 
  -2  -1   6      156.47      142.27      5.63 o 
  -1  -1   6       90.29       87.07      3.88 o 
   0  -1   6      417.18      525.64     17.49 o 
   1  -1   6     2118.32     2095.98     72.39 o 
   2  -1   6     3494.59     3741.47    123.49 o 
   3  -1   6     1934.83     2005.81     65.65 o 
   4  -1   6       32.35       43.91      7.75 o 
   5  -1   6      358.75      351.16     17.54 o 
   6  -1   6      648.67      614.85     51.22 o 
   7  -1   6      359.15      359.94     26.47 o 
  -6   0   6       94.53      100.14     10.24 o 
  -5   0   6      334.26      332.63     20.88 o 
  -4   0   6      793.64      793.05     19.65 o 
  -3   0   6     1143.11     1227.15     74.08 o 
  -2   0   6      486.57      481.87     22.11 o 
  -1   0   6      139.35      150.53     10.50 o 
   0   0   6     1835.28     2205.74    137.48 o 
   1   0   6       61.14       45.88     12.70 o 
   2   0   6     1519.91     1442.26    116.75 o 
   3   0   6      125.19      312.66     24.93 o 
   4   0   6      228.78      212.86     15.37 o 
   5   0   6      487.70      319.29    107.81 o 
   6   0   6      147.44      140.57     43.63 o 
   7   0   6      281.76      478.05    306.55 o 
  -6   1   6       45.26       47.31      4.68 o 
  -5   1   6       93.42       96.95     11.43 o 
  -4   1   6       53.04       50.41      4.50 o 
  -3   1   6       16.21       16.98      1.42 o 
  -2   1   6     1046.77      983.55     63.78 o 
  -1   1   6       47.71       44.33      6.86 o 
   0   1   6       11.01       10.70      1.86 o 
   1   1   6        6.91       89.84      5.14 o 
   2   1   6       59.87       66.88      6.00 o 
   3   1   6      390.27      533.82     27.31 o 
   4   1   6      104.66      340.10     30.21 o 
   5   1   6       72.57       85.62     12.47 o 
   6   1   6       92.98       95.25     19.62 o 
   7   1   6       23.49       57.59     49.40 o 
  -6   2   6        9.15        7.91      2.74 o 
  -5   2   6      114.24      106.51      5.37 o 
  -4   2   6        9.43        8.02      1.40 o 
  -3   2   6     1638.94     1630.26     60.12 o 
  -2   2   6     2471.95     2570.77    165.43 o 
  -1   2   6     2210.74     2345.31    144.26 o 
   0   2   6       57.03       65.87      5.41 o 
   1   2   6      321.87      319.08      9.09 o 
   2   2   6     2039.82     2049.92     75.09 o 
   3   2   6      123.16      108.70      5.82 o 
   4   2   6      364.97      320.91     13.29 o 
   5   2   6      192.83      187.33     18.73 o 
   6   2   6       74.65       71.90     15.50 o 
   7   2   6      219.21      250.67     32.22 o 
  -6   3   6       75.20       78.79      8.56 o 
  -5   3   6        0.67        0.88      1.11 o 
  -4   3   6      115.84      104.03      4.14 o 
  -3   3   6      993.57      934.76     23.40 o 
  -2   3   6     1459.19     1381.10     49.61 o 
  -1   3   6        1.93        2.26      1.45 o 
   0   3   6       11.21        8.98      2.06 o 
   1   3   6      904.84      729.87     22.47 o 
   2   3   6     1030.87      953.35     32.37 o 
   3   3   6        5.06       65.23     42.81 o 
   4   3   6      180.52      208.10     15.93 o 
   5   3   6       25.23       32.96      7.13 o 
   6   3   6       27.00       19.06     16.95 o 
   7   3   6      610.46      599.86     29.19 o 
  -5   4   6       54.65       52.55      3.16 o 
  -4   4   6      312.09      326.02      8.99 o 
  -3   4   6      685.93      653.38     37.96 o 
  -2   4   6      330.81      310.20     14.65 o 
  -1   4   6       66.36       69.25      3.54 o 
   0   4   6      137.53      155.72      8.16 o 
   1   4   6     2623.31     2629.41    104.85 o 
   2   4   6     4727.32     4736.88    224.43 o 
   3   4   6     1611.69     1526.42     57.77 o 
   4   4   6        1.75        1.90      2.61 o 
   5   4   6       33.17       40.19     11.25 o 
   6   4   6      144.00      155.92     14.18 o 
   7   4   6       42.01       63.39      9.90 o 
   8   4   6       68.75       89.04     10.98 o 
  -5   5   6      297.83      312.14     11.77 o 
  -4   5   6       39.43       47.00      4.06 o 
  -3   5   6      457.17      410.80     14.99 o 
  -2   5   6      140.28      124.86      4.13 o 
  -1   5   6      230.61      225.14     28.99 o 
   0   5   6      195.04      280.02     21.34 o 
   1   5   6       50.00      106.06     34.63 o 
   2   5   6      128.30       84.60     10.68 o 
   3   5   6        1.18        1.86      2.50 o 
   4   5   6      326.47      871.28    478.38 o 
   5   5   6      728.28      695.85     32.88 o 
   6   5   6      205.81      226.64     25.86 o 
   7   5   6       29.58      183.28     27.41 o 
  -5   6   6      184.67      192.76      9.46 o 
  -4   6   6      289.10      291.63     14.48 o 
  -3   6   6       14.94       14.81      4.05 o 
  -2   6   6      848.91      805.08     23.64 o 
  -1   6   6     1454.53     1474.15     57.62 o 
   0   6   6     1333.79     1855.22    257.48 o 
   1   6   6      389.55      393.66     16.90 o 
   2   6   6      149.33      118.55      8.49 o 
   3   6   6      835.05      813.77     63.45 o 
   4   6   6     2188.64     2281.97    108.28 o 
   5   6   6      689.36      639.69     32.10 o 
   6   6   6      202.56      205.81     16.94 o 
   7   6   6        4.29      134.20     32.52 o 
  -4   7   6       61.31       63.28      5.70 o 
  -3   7   6       52.27       44.13      4.94 o 
  -2   7   6      137.57      129.43      6.81 o 
  -1   7   6      240.98      236.33     12.43 o 
   0   7   6      741.16     1110.87     92.54 o 
   1   7   6     2182.99     2195.34     98.91 o 
   2   7   6       11.24       12.65      4.53 o 
   3   7   6      279.33      262.90     22.62 o 
   4   7   6     2166.42     2137.64    115.67 o 
   5   7   6      341.62      323.77     23.61 o 
   6   7   6        0.25       -6.13      5.73 o 
   7   7   6       47.09       62.02     14.05 o 
  -4   8   6       80.41       81.90     10.85 o 
  -3   8   6      235.76      225.49      9.40 o 
  -2   8   6      379.34      409.89     20.67 o 
  -1   8   6     1741.87     1844.68     71.93 o 
   0   8   6        3.12        2.69      2.62 o 
   1   8   6     1160.37     1226.92     54.90 o 
   2   8   6      243.70      236.80     14.94 o 
   3   8   6      245.11      240.07     16.65 o 
   4   8   6      437.79      417.54     62.83 o 
   5   8   6      148.23      146.23     16.27 o 
   6   8   6      204.86      202.08     24.82 o 
   7   8   6      107.55      106.88     14.14 o 
  -3   9   6       14.80        8.86      2.36 o 
  -2   9   6      365.85      369.79     18.42 o 
  -1   9   6       62.73       74.66      6.57 o 
   0   9   6      252.48      313.11     42.05 o 
   1   9   6      418.62      412.25     21.10 o 
   2   9   6       11.77       10.32      4.86 o 
   3   9   6       48.32       58.43     12.53 o 
   4   9   6       65.04       62.00     10.21 o 
   5   9   6      366.43      379.96     32.73 o 
   6   9   6      211.16      200.69     20.30 o 
   7   9   6       10.69       35.09     10.58 o 
  -3  10   6        5.96        5.20      2.59 o 
  -2  10   6       57.72       63.50      6.14 o 
  -1  10   6       22.54       28.16      6.95 o 
   0  10   6      391.74      587.61     65.63 o 
   1  10   6      678.83      693.07     32.28 o 
   2  10   6      343.75      355.28     23.14 o 
   3  10   6      215.50      215.16     19.26 o 
   4  10   6       20.16       21.49     10.62 o 
   5  10   6      104.89       97.20     14.34 o 
   6  10   6       91.67      102.35     15.55 o 
  -2  11   6        7.47       11.37      4.30 o 
  -1  11   6      369.35      390.52     20.81 o 
   0  11   6      237.46      347.55     59.17 o 
   1  11   6      481.77      481.54     25.00 o 
   2  11   6       14.97       10.76      5.70 o 
   3  11   6       30.34       27.37      9.24 o 
   4  11   6       35.33       35.59     10.07 o 
   5  11   6        1.61        2.16      7.07 o 
   6  11   6      147.44      127.68     17.78 o 
  -1  12   6       38.94       30.70      6.61 o 
   0  12   6       87.78       79.95     15.40 o 
   1  12   6       20.03       14.08      8.23 o 
   2  12   6      227.97      206.61     21.46 o 
   3  12   6      526.28      508.05     34.07 o 
   4  12   6       56.95       53.53     11.61 o 
   5  12   6        1.16       -0.79      4.69 o 
   1  13   6       45.82       36.91      8.14 o 
   2  13   6      153.41      167.15     21.08 o 
   3  13   6      333.04      311.92     23.66 o 
   4  13   6        8.05       10.49      8.16 o 
  -2 -10   7      185.92      196.58     25.35 o 
  -1 -10   7       12.64       11.12      4.27 o 
   0 -10   7       82.04       92.87      6.43 o 
   1 -10   7      129.82      107.62      8.25 o 
  -4  -9   7      332.52      407.97     57.54 o 
  -3  -9   7      321.64      382.85     45.49 o 
  -2  -9   7      239.84      255.16     21.35 o 
  -1  -9   7       71.53       71.46      6.85 o 
   0  -9   7      147.03      164.09      8.26 o 
   1  -9   7      239.69      250.76     13.29 o 
   2  -9   7      389.79        2.77      4.62 o 
  -4  -8   7      201.18      196.41     27.99 o 
  -3  -8   7      398.67      465.25     49.94 o 
  -2  -8   7       31.07       35.45      7.51 o 
  -1  -8   7       28.81       23.21      3.71 o 
   0  -8   7       13.83       13.73      3.49 o 
   1  -8   7      467.27      457.23     18.50 o 
   2  -8   7      250.20      242.49     11.55 o 
   3  -8   7        3.13        3.10      5.67 o 
  -5  -7   7        1.65        0.28      1.72 o 
  -4  -7   7       44.55       54.60      5.44 o 
  -3  -7   7      221.38      233.30     21.73 o 
  -2  -7   7       38.32       44.86      5.30 o 
  -1  -7   7       17.42       25.73      3.58 o 
   0  -7   7      239.82      281.21      9.74 o 
   1  -7   7      239.77      226.66      9.00 o 
   2  -7   7       37.72       33.42      4.64 o 
   3  -7   7      138.94      130.54     15.96 o 
   4  -7   7      211.70      202.04     32.06 o 
  -5  -6   7       87.43       99.56      8.85 o 
  -4  -6   7       65.91       71.84      8.27 o 
  -3  -6   7      152.80      163.39     13.01 o 
  -2  -6   7     2353.53     2315.01    116.83 o 
  -1  -6   7     1299.58     1345.05     67.34 o 
   0  -6   7      228.08      248.82     10.39 o 
   1  -6   7       14.05       19.48      5.68 o 
   2  -6   7        2.71        4.22      4.35 o 
   3  -6   7      262.95      240.23     18.93 o 
   4  -6   7      343.75      357.05     40.76 o 
   5  -6   7      342.94      336.79     20.56 o 
  -5  -5   7       68.03       60.08      3.92 o 
  -4  -5   7       18.31       17.42      2.19 o 
  -3  -5   7      111.41      114.62      5.84 o 
  -2  -5   7      893.86      909.73     39.36 o 
  -1  -5   7      815.43      897.01     27.27 o 
   0  -5   7      457.61      526.35     15.08 o 
   1  -5   7      303.97      310.80     11.54 o 
   2  -5   7       23.39       22.76      5.74 o 
   3  -5   7      542.85      503.35     29.02 o 
   4  -5   7        1.97        1.32      6.73 o 
   5  -5   7        8.24        6.00      4.43 o 
  -6  -4   7        4.01        3.56      7.59 o 
  -5  -4   7      242.19      234.32      9.01 o 
  -4  -4   7      179.84      172.46     17.58 o 
  -3  -4   7       50.44       47.80      3.58 o 
  -2  -4   7       11.70        8.24      2.08 o 
  -1  -4   7       93.70       94.64      5.35 o 
   0  -4   7     1076.28     1225.48     32.31 o 
   1  -4   7      164.36      206.37     27.24 o 
   2  -4   7      120.63       90.10      8.18 o 
   3  -4   7       17.43       12.99      5.08 o 
   4  -4   7      420.06      426.64     40.04 o 
   5  -4   7        6.33       10.82      5.87 o 
   6  -4   7        1.84        1.23      3.44 o 
  -6  -3   7       11.55       13.92     10.62 o 
  -5  -3   7      174.74      166.74      9.41 o 
  -4  -3   7      373.62      380.75     13.60 o 
  -3  -3   7      836.10      810.90     23.44 o 
  -2  -3   7       52.95       48.20      3.14 o 
  -1  -3   7      194.55      225.42      7.57 o 
   0  -3   7     5156.47     6522.18    221.75 o 
   1  -3   7      377.54      402.57     21.07 o 
   2  -3   7      212.62      178.97      7.01 o 
   3  -3   7      231.58      221.83     14.71 o 
   4  -3   7        6.03        2.44      3.37 o 
   5  -3   7     1011.98      949.51     60.95 o 
   6  -3   7      177.15      171.08     13.87 o 
  -6  -2   7      390.05      224.23    167.67 o 
  -5  -2   7     1689.84     1693.16     59.17 o 
  -4  -2   7     1107.35     1128.78     34.47 o 
  -3  -2   7      106.05       98.62      3.77 o 
  -2  -2   7        1.86        2.80      1.39 o 
  -1  -2   7      540.49      508.88     11.74 o 
   0  -2   7     1210.55     1452.67     43.69 o 
   1  -2   7      928.57      974.62     64.84 o 
   2  -2   7       92.40      101.58      6.37 o 
   3  -2   7       70.78       71.79      3.92 o 
   4  -2   7      563.73      607.83     41.19 o 
   5  -2   7      835.55      808.71     37.86 o 
   6  -2   7       60.88       71.45      9.49 o 
  -6  -1   7      195.90      226.91     19.67 o 
  -5  -1   7      541.76      571.45     14.69 o 
  -4  -1   7       14.86       14.16      1.16 o 
  -3  -1   7      380.25      376.40     19.07 o 
  -2  -1   7       82.56       76.35      6.97 o 
  -1  -1   7       33.57       32.05      2.80 o 
   0  -1   7      499.05      534.84     21.93 o 
   1  -1   7       74.70       79.21      4.15 o 
   2  -1   7      754.05      779.52     21.56 o 
   3  -1   7      154.84      178.41     20.68 o 
   4  -1   7      848.38      843.89     27.79 o 
   5  -1   7      243.78      242.81     14.41 o 
   6  -1   7       66.47       69.58     10.70 o 
   7  -1   7       16.57       59.09     37.07 o 
  -6   0   7       35.16       32.80     10.42 o 
  -5   0   7      159.75      162.81      5.03 o 
  -4   0   7      160.28      161.96     12.82 o 
  -3   0   7      541.11      525.01     29.48 o 
  -2   0   7     1255.92     1322.63     53.30 o 
  -1   0   7     1104.74     1161.64     70.64 o 
   0   0   7      570.66      695.60     50.41 o 
   1   0   7        9.18        5.89      1.56 o 
   2   0   7      147.80      120.01      6.27 o 
   3   0   7      280.64      266.22     15.17 o 
   4   0   7      746.01      775.84     43.80 o 
   5   0   7      464.52      441.02     31.66 o 
   6   0   7       36.75       35.23      9.10 o 
   7   0   7      376.57      402.02     41.13 o 
  -6   1   7      125.10      131.20     17.41 o 
  -5   1   7      130.85      134.99      5.14 o 
  -4   1   7      145.00      135.09      7.35 o 
  -3   1   7     1172.94     1160.98     67.35 o 
  -2   1   7     1159.98     1073.45     59.30 o 
  -1   1   7      185.50      195.71     15.04 o 
   0   1   7        0.41        0.81      0.55 o 
   1   1   7      824.59      745.69     48.35 o 
   2   1   7     3610.31     3439.94    207.18 o 
   3   1   7      897.20      827.94     48.88 o 
   4   1   7       42.22       75.20     17.22 o 
   5   1   7      384.26      361.34     27.24 o 
   6   1   7      135.18      125.26      5.71 o 
   7   1   7      505.28      475.93     75.16 o 
  -6   2   7       32.96       30.94     16.62 o 
  -5   2   7      103.48       96.41      9.68 o 
  -4   2   7      108.44      114.51      4.99 o 
  -3   2   7     2118.60     2141.23    128.95 o 
  -2   2   7      191.67      164.51     22.16 o 
  -1   2   7       23.97       42.35      8.18 o 
   0   2   7      338.49      445.11     39.08 o 
   1   2   7      174.39      147.50      5.47 o 
   2   2   7     3927.72     3843.15    160.30 o 
   3   2   7      400.48      363.55     13.01 o 
   4   2   7      226.25      210.68     17.61 o 
   5   2   7       17.59       24.14      8.64 o 
   6   2   7      287.91      300.65     29.75 o 
   7   2   7      168.75      181.92      9.56 o 
  -5   3   7      143.69      125.82     10.72 o 
  -4   3   7        9.31       10.30      1.61 o 
  -3   3   7      383.51      356.91     13.89 o 
  -2   3   7        4.50        5.21      1.24 o 
  -1   3   7      554.34      492.23     10.56 o 
   0   3   7       94.23      126.83      5.16 o 
   1   3   7     3710.62     3824.99    158.16 o 
   2   3   7      725.33      740.66     26.99 o 
   3   3   7      268.38      267.58     11.28 o 
   4   3   7      772.43      981.01    477.69 o 
   5   3   7        5.72        7.91      3.50 o 
   7   3   7      273.03      277.96     15.50 o 
  -5   4   7       28.42       33.23      3.47 o 
  -4   4   7      144.06      145.97      5.10 o 
  -3   4   7      167.51      159.04      4.34 o 
  -2   4   7      252.77      231.78     10.89 o 
  -1   4   7      470.96      428.24     10.83 o 
   0   4   7      661.24      748.03     23.63 o 
   1   4   7      524.50      471.65     17.11 o 
   2   4   7        1.80        0.42      3.73 o 
   3   4   7     1283.01     1998.00    973.65 o 
   4   4   7        4.97      214.88    122.09 o 
   5   4   7       19.65       17.75      5.26 o 
  -5   5   7       97.84       97.30      6.41 o 
  -4   5   7       24.52       23.82      2.94 o 
  -3   5   7       73.02       75.36      4.77 o 
  -2   5   7      252.96      247.29     11.74 o 
  -1   5   7      814.47      812.18     28.17 o 
   0   5   7       75.69      119.52     10.92 o 
   1   5   7        2.10        6.16      2.22 o 
   2   5   7      856.14      723.88     44.10 o 
   3   5   7      754.85      813.05    123.97 o 
   4   5   7     1564.87     1610.94     79.75 o 
   5   5   7      257.69      266.37     25.26 o 
   6   5   7       55.72      465.09     73.28 o 
  -4   6   7      211.89      210.34      7.29 o 
  -3   6   7      209.83      201.72     10.36 o 
  -2   6   7      145.38      133.46      6.47 o 
  -1   6   7      413.82      446.95     16.54 o 
   0   6   7      332.87      473.67     55.80 o 
   1   6   7      558.47      498.66     21.88 o 
   2   6   7      218.04      170.25      9.84 o 
   3   6   7       95.54      270.36    101.35 o 
   4   6   7      287.33      284.78     16.96 o 
   5   6   7       47.55       48.40     11.54 o 
   6   6   7       64.66       60.99     10.13 o 
   7   6   7       48.92      124.32     32.85 o 
  -4   7   7      490.29      423.59     20.12 o 
  -3   7   7      133.35      114.07      9.72 o 
  -2   7   7      526.92      512.29     17.79 o 
  -1   7   7      378.85      386.64     15.31 o 
   0   7   7      631.01      989.84     93.30 o 
   1   7   7      725.83      720.08     29.23 o 
   2   7   7       31.87       39.58      7.85 o 
   3   7   7      125.85      117.40     11.33 o 
   4   7   7        0.02       35.60     27.14 o 
   5   7   7      410.80      401.20     34.80 o 
   6   7   7      167.20      160.29     15.57 o 
   7   7   7        1.34        9.40      6.91 o 
  -4   8   7      355.44      330.95     17.44 o 
  -3   8   7       28.69       28.63      6.38 o 
  -2   8   7       41.93       42.18      3.49 o 
  -1   8   7      577.72      619.29     23.26 o 
   0   8   7       72.93      110.35     12.70 o 
   1   8   7       62.83       50.34      7.61 o 
   2   8   7       61.50       53.52      7.46 o 
   3   8   7      402.81      348.16     19.99 o 
   4   8   7      147.59      172.64     35.72 o 
   5   8   7      327.96      314.08     42.02 o 
   6   8   7      379.45      378.85     26.77 o 
   7   8   7        9.39       26.40     10.02 o 
  -3   9   7        7.68        4.45      1.96 o 
  -2   9   7      241.04      232.71     10.28 o 
  -1   9   7      662.20      708.07     27.75 o 
   0   9   7     2029.98     3098.66    458.56 o 
   1   9   7      574.57      618.27     28.13 o 
   2   9   7       80.20       73.29     10.13 o 
   3   9   7      532.10      581.63     31.23 o 
   4   9   7      297.18      258.78     22.47 o 
   5   9   7      396.03      372.16     26.59 o 
   6   9   7       28.57       30.85     10.11 o 
   7   9   7        2.11      127.55     26.20 o 
  -2  10   7      238.20      228.32     15.07 o 
  -1  10   7       97.96       81.66     14.25 o 
   0  10   7      285.04      377.07     50.79 o 
   1  10   7      265.93      243.47     14.82 o 
   2  10   7      115.11      105.27     10.38 o 
   3  10   7      204.74      199.64     21.80 o 
   4  10   7      131.59      124.54     14.18 o 
   5  10   7      163.45      167.90     22.93 o 
   6  10   7        8.87        9.08      7.07 o 
  -1  11   7       67.31       66.06      6.82 o 
   0  11   7        1.63        0.14      3.36 o 
   1  11   7       62.82       57.63     12.77 o 
   2  11   7      255.96      269.08     17.37 o 
   3  11   7      467.94      472.44     27.47 o 
   4  11   7      192.03      179.90     20.01 o 
   5  11   7       56.69       53.46     12.41 o 
   6  11   7       33.60       34.19     11.20 o 
   0  12   7        0.72        2.07      3.28 o 
   1  12   7      273.20      272.08     19.34 o 
   2  12   7      582.46      578.96     35.70 o 
   3  12   7      220.43      216.21     17.96 o 
   4  12   7       87.95       91.90     14.15 o 
   5  12   7      125.00      123.18     21.76 o 
   2  13   7      470.07      428.74     28.54 o 
   3  13   7        0.10       -1.48      4.27 o 
  -2  -9   8      416.42      473.49     40.30 o 
  -1  -9   8        7.99        8.43      4.00 o 
   0  -9   8       26.24       22.66      4.24 o 
   1  -9   8        4.89        7.74      3.11 o 
  -3  -8   8      381.88      454.30     38.77 o 
  -2  -8   8     1129.55     1249.98     82.47 o 
  -1  -8   8      324.38      370.14     16.24 o 
   0  -8   8       12.48       11.40      3.54 o 
   1  -8   8        0.05       -0.32      1.42 o 
   2  -8   8       49.02       49.87     11.41 o 
   3  -8   8      230.73      244.72     23.94 o 
  -4  -7   8        1.77        1.52      2.00 o 
  -3  -7   8      791.75      810.51     70.80 o 
  -2  -7   8      763.46      761.17     40.65 o 
  -1  -7   8      279.30      282.83     12.03 o 
   0  -7   8       17.98       18.72      2.89 o 
   1  -7   8        1.25        1.02      1.87 o 
   2  -7   8      225.62      228.89     19.59 o 
   3  -7   8      263.20      267.14     22.43 o 
   4  -7   8       35.25       28.17     17.22 o 
  -5  -6   8        1.21        0.86      0.95 o 
  -4  -6   8       86.94       91.85      9.13 o 
  -3  -6   8      124.98      145.27     11.98 o 
  -2  -6   8       23.52       29.78      4.23 o 
  -1  -6   8       54.76       61.68     15.27 o 
   0  -6   8       83.01       95.85      8.10 o 
   1  -6   8       70.62       83.40      6.11 o 
   2  -6   8      992.71      961.38     52.57 o 
   3  -6   8      217.64      202.90     26.45 o 
   4  -6   8        5.43        3.50      5.08 o 
  -5  -5   8      134.28      100.92     14.05 o 
  -4  -5   8      362.08      397.76     25.41 o 
  -3  -5   8      313.67      342.75     25.61 o 
  -2  -5   8       17.85       12.48      2.75 o 
  -1  -5   8      165.21      175.02     13.13 o 
   0  -5   8     1288.35     1478.87     44.02 o 
   1  -5   8     1665.71     1761.96    109.17 o 
   2  -5   8      221.74      199.73     21.37 o 
   3  -5   8        4.41        6.00      7.65 o 
   4  -5   8        2.70        2.11      4.22 o 
   5  -5   8       41.88       43.70     13.31 o 
  -5  -4   8      339.04      351.64     56.79 o 
  -4  -4   8       87.75       85.28      3.92 o 
  -3  -4   8       12.01       10.80      1.98 o 
  -2  -4   8        1.46        1.64      1.42 o 
  -1  -4   8       53.68       52.99      2.86 o 
   0  -4   8     1294.89     1555.68     50.27 o 
   1  -4   8      569.56      624.38     33.24 o 
   2  -4   8       22.52       20.18      8.11 o 
   3  -4   8      438.27      416.81     33.71 o 
   4  -4   8      630.37      630.25     33.74 o 
   5  -4   8      745.32      728.48     38.94 o 
  -5  -3   8      346.33      297.83     37.04 o 
  -4  -3   8       93.62       83.83      3.40 o 
  -3  -3   8      215.53      209.25     10.23 o 
  -2  -3   8       84.96       85.60      3.61 o 
  -1  -3   8      379.13      404.78     10.03 o 
   0  -3   8      970.03     1193.89     39.30 o 
   1  -3   8       12.33       12.30      2.63 o 
   2  -3   8      235.46      228.00      7.83 o 
   3  -3   8        4.63        6.13      0.98 o 
   4  -3   8      970.56      995.79     44.15 o 
   5  -3   8      119.61      114.81     17.27 o 
   6  -3   8       65.43       76.42     16.88 o 
  -5  -2   8        6.08        7.61      7.24 o 
  -4  -2   8      101.90       98.17     18.28 o 
  -3  -2   8      114.57      114.44     12.46 o 
  -2  -2   8        8.62       10.21      1.63 o 
  -1  -2   8     1961.90     2003.59     65.27 o 
   0  -2   8       39.18       44.82      3.04 o 
   1  -2   8      283.29      268.81     20.48 o 
   2  -2   8      516.04      464.64     12.86 o 
   3  -2   8      482.75      483.02     13.68 o 
   4  -2   8      506.32      464.14     17.33 o 
   5  -2   8        1.59        1.24      3.52 o 
   6  -2   8       75.95       68.06     12.05 o 
  -5  -1   8      357.98      367.94     27.52 o 
  -4  -1   8      846.72      827.17     44.23 o 
  -3  -1   8     1954.55     1890.59     88.69 o 
  -2  -1   8      706.13      728.09     34.88 o 
  -1  -1   8      173.50      158.29     10.33 o 
   0  -1   8      206.23      281.68     16.78 o 
   1  -1   8      161.90      129.57      4.23 o 
   2  -1   8      126.96      114.63      4.65 o 
   3  -1   8     1218.82     1249.68     37.31 o 
   4  -1   8       11.99       39.10     15.07 o 
   5  -1   8       91.71       94.86      9.30 o 
   6  -1   8       64.13       60.57     11.68 o 
  -5   0   8       45.51       44.59     11.54 o 
  -4   0   8      360.89      363.95     22.33 o 
  -3   0   8      309.34      286.35     17.91 o 
  -2   0   8       90.55       86.94     11.48 o 
  -1   0   8      421.62      417.47     25.99 o 
   0   0   8      803.37      975.84     73.26 o 
   1   0   8        4.92        6.34      1.15 o 
   2   0   8       21.29       21.17      2.23 o 
   3   0   8      609.22      575.67     19.66 o 
   4   0   8      710.98      870.67    186.67 o 
   5   0   8      121.83      113.85     15.63 o 
   6   0   8      185.17      184.63     26.98 o 
   7   0   8       58.11       62.01     10.16 o 
  -5   1   8       48.75       60.42     20.25 o 
  -4   1   8        7.61        4.09      5.21 o 
  -3   1   8        1.51        0.59      3.50 o 
  -2   1   8      144.05      141.49     14.38 o 
  -1   1   8     1752.69     1750.61    112.27 o 
   0   1   8     2545.20     3290.48    334.67 o 
   1   1   8     1467.05     1388.33     48.86 o 
   2   1   8       52.87       44.07      3.94 o 
   3   1   8       26.63       22.89      9.04 o 
   4   1   8        3.51       30.87      7.59 o 
   5   1   8      234.39      222.16     20.91 o 
   6   1   8      545.26      529.87     60.02 o 
   7   1   8      200.29      306.59     36.54 o 
  -5   2   8      143.53      160.95     18.27 o 
  -4   2   8      152.86      136.61     24.27 o 
  -3   2   8      304.20      276.71     22.56 o 
  -2   2   8      127.24      116.42     13.26 o 
  -1   2   8     1931.12     1899.68    125.66 o 
   0   2   8       20.51       27.24      3.23 o 
   1   2   8        0.96       -1.45      1.71 o 
   2   2   8      141.22      119.19      8.84 o 
   3   2   8       12.85      353.09     21.24 o 
   4   2   8      290.76      269.91     20.58 o 
   5   2   8       87.57       86.67     14.18 o 
   6   2   8        0.34      -14.97     10.49 o 
   7   2   8      253.19      226.05     10.69 o 
  -5   3   8        1.34        0.66      6.53 o 
  -4   3   8      241.90      232.32     20.78 o 
  -3   3   8      382.60      331.26     35.42 o 
  -2   3   8     1114.22     1095.09     65.30 o 
  -1   3   8      581.27      556.25     45.38 o 
   0   3   8      503.39      657.97     32.50 o 
   1   3   8     1045.42      951.31     29.09 o 
   2   3   8     2112.43     1933.20     72.21 o 
   3   3   8      510.64      453.08     16.70 o 
   4   3   8      354.82      364.44     79.65 o 
   5   3   8        1.78        1.78      4.82 o 
  -5   4   8       19.29       20.91      8.18 o 
  -4   4   8      275.20      264.94     11.66 o 
  -3   4   8       98.95      102.59      5.73 o 
  -2   4   8      329.26      290.33     25.40 o 
  -1   4   8       31.04       33.72      1.93 o 
   0   4   8      153.50      211.22     13.92 o 
   1   4   8      831.70      703.79     26.49 o 
   2   4   8     1487.29     1379.09     55.07 o 
   3   4   8     2555.93     2441.77    102.62 o 
   4   4   8       19.04      101.27     55.97 o 
   5   4   8       69.76       70.19      8.57 o 
   6   4   8      279.31      285.28     21.90 o 
  -4   5   8      727.94      679.80     20.58 o 
  -3   5   8      374.73      360.15     11.36 o 
  -2   5   8        0.61        1.40      2.08 o 
  -1   5   8      459.92      450.45     13.00 o 
   0   5   8        6.53        7.76      2.59 o 
   1   5   8     1163.23     1011.79     37.24 o 
   2   5   8      927.80      831.47     37.89 o 
   3   5   8       22.67      897.93     72.10 o 
   4   5   8      149.19      180.87     73.51 o 
   5   5   8      224.32      226.04     14.48 o 
   6   5   8      291.77      312.83     33.21 o 
   7   5   8      255.14      372.35     29.35 o 
  -4   6   8      133.24      134.95      6.83 o 
  -3   6   8      179.52      167.74      8.68 o 
  -2   6   8       78.85       74.65      6.17 o 
  -1   6   8        2.22        1.80      1.05 o 
   0   6   8      339.40      545.12     68.43 o 
   1   6   8     1124.49      965.98     67.15 o 
   2   6   8      243.69      237.89     14.91 o 
   3   6   8        1.97      330.94    193.73 o 
   4   6   8      243.90      322.95    114.54 o 
   5   6   8      287.40      310.51     18.93 o 
   6   6   8      610.00      652.55     99.37 o 
   7   6   8        2.84      134.43     17.48 o 
  -4   7   8       40.50       40.95      2.91 o 
  -3   7   8      101.41       98.38      7.72 o 
  -2   7   8      455.14      419.85     25.93 o 
  -1   7   8       90.18       90.65      4.66 o 
   0   7   8      131.92      212.85     16.33 o 
   1   7   8       47.68       41.69      6.70 o 
   2   7   8      123.58      119.01     12.60 o 
   3   7   8      747.44      780.04     44.69 o 
   4   7   8      563.70      564.55     42.51 o 
   5   7   8      273.47      276.60     18.90 o 
   6   7   8       39.01       38.21      9.50 o 
   7   7   8      150.00      273.33     33.57 o 
  -3   8   8      172.32      167.21     10.41 o 
  -2   8   8      656.85      629.20     22.07 o 
  -1   8   8      607.63      697.52     26.84 o 
   0   8   8      694.52     1082.71    130.97 o 
   1   8   8      252.29      268.93     15.34 o 
   2   8   8      160.75      163.90     13.43 o 
   3   8   8      904.21      826.94     41.10 o 
   4   8   8      237.17      250.77     47.66 o 
   5   8   8      218.59      228.96     21.10 o 
   6   8   8       26.37       26.96     12.07 o 
   7   8   8       12.88       17.62     13.43 o 
  -3   9   8        2.10        0.92      2.39 o 
  -2   9   8      109.72      106.90      7.14 o 
  -1   9   8      138.85      141.71     11.79 o 
   0   9   8      118.19      172.47     23.09 o 
   1   9   8       90.79       85.43      8.06 o 
   2   9   8       16.78       14.57      5.62 o 
   3   9   8        3.77        2.89      3.86 o 
   4   9   8       13.94       10.94      6.71 o 
   5   9   8       10.58        9.35     10.50 o 
   6   9   8       24.47       21.55      8.64 o 
  -2  10   8        2.55        2.45      1.82 o 
  -1  10   8       12.23        9.65      4.50 o 
   0  10   8      744.19     1053.62    160.45 o 
   1  10   8      494.63      481.26     25.13 o 
   2  10   8      696.28      736.87     33.62 o 
   3  10   8      142.33      140.58     15.77 o 
   4  10   8        8.36        8.30      9.97 o 
   5  10   8      541.96      515.24     37.58 o 
   6  10   8       24.61       20.46      9.02 o 
  -1  11   8      162.90      174.98     10.50 o 
   0  11   8      546.87      744.15    135.58 o 
   1  11   8       42.83       35.16     10.57 o 
   2  11   8       22.17       24.13     10.82 o 
   3  11   8      234.14      232.16     18.01 o 
   4  11   8      147.21      141.77     19.33 o 
   5  11   8      128.36      133.31     28.32 o 
   0  12   8       71.66      105.61     16.33 o 
   1  12   8        1.92        1.95      3.38 o 
   2  12   8       47.49       49.53     14.97 o 
   3  12   8       28.79       28.48      9.34 o 
   4  12   8      223.18      237.55     24.70 o 
  -2  -8   9       66.64       81.36      6.18 o 
  -1  -8   9        2.31        2.75      2.15 o 
   0  -8   9      185.01      226.49      9.77 o 
   1  -8   9      242.91      263.91     14.72 o 
   2  -8   9      388.08      369.65     28.96 o 
  -3  -7   9        0.78        0.78      1.35 o 
  -2  -7   9       51.06       55.44      4.43 o 
  -1  -7   9       56.64       66.48      5.27 o 
   0  -7   9      338.53      405.03     14.89 o 
   1  -7   9      509.92      565.83     37.00 o 
   2  -7   9        4.98        1.98      7.12 o 
   3  -7   9       25.39       19.06     13.26 o 
  -4  -6   9       40.17       47.19      6.43 o 
  -3  -6   9       29.26       34.92      3.52 o 
  -2  -6   9      195.57      216.36     12.19 o 
  -1  -6   9      709.12      700.37     50.82 o 
   0  -6   9      396.40      424.88     14.59 o 
   1  -6   9      105.28      121.22     20.22 o 
   2  -6   9      101.83       97.16     18.67 o 
   3  -6   9        6.60        8.25      9.76 o 
   4  -6   9       18.26       14.18      7.26 o 
  -4  -5   9       12.60       13.74      2.12 o 
  -3  -5   9       56.17       56.88      3.67 o 
  -2  -5   9      489.92      517.40     15.42 o 
  -1  -5   9        3.18        1.73      1.49 o 
   0  -5   9       40.19       39.66      5.88 o 
   1  -5   9      263.62      270.64     16.82 o 
   2  -5   9      264.33      254.15     17.08 o 
   3  -5   9      241.67      237.06     17.61 o 
   4  -5   9      119.12      106.02      9.52 o 
  -5  -4   9       17.94       20.91     12.66 o 
  -4  -4   9      122.07       95.83     11.03 o 
  -3  -4   9     1210.48     1160.13     59.58 o 
  -2  -4   9      425.88      447.18     14.62 o 
  -1  -4   9       77.20       67.20      6.60 o 
   0  -4   9        1.69        4.64      1.95 o 
   1  -4   9      245.78      235.97     12.98 o 
   2  -4   9     2216.76     2044.03     75.55 o 
   3  -4   9     1266.56     1198.38     63.26 o 
   4  -4   9       29.41       32.31      7.09 o 
   5  -4   9       26.22       28.64      6.77 o 
  -5  -3   9       76.92       75.73     11.76 o 
  -4  -3   9      203.24      210.56     33.48 o 
  -3  -3   9      738.61      639.80     42.00 o 
  -2  -3   9        0.53       -0.09      0.92 o 
  -1  -3   9        6.16        6.29      2.53 o 
   0  -3   9        2.29        4.46      1.93 o 
   1  -3   9        6.27        6.55      3.21 o 
   2  -3   9      166.54      168.37      7.60 o 
   3  -3   9        2.81        1.86      1.45 o 
   4  -3   9       27.39       37.72      8.54 o 
   5  -3   9      154.33      150.83     22.46 o 
  -5  -2   9      330.45      299.01     32.57 o 
  -4  -2   9      929.06      901.01     50.53 o 
  -3  -2   9        3.87        2.24      3.72 o 
  -2  -2   9      395.95      331.04     23.68 o 
  -1  -2   9     1428.06     1494.55     47.92 o 
   0  -2   9     1238.36     1428.03     51.85 o 
   1  -2   9      194.44      172.73      8.49 o 
   2  -2   9        6.84        6.58      2.50 o 
   3  -2   9       67.61       74.93      3.78 o 
   4  -2   9      408.48      413.76     21.90 o 
   5  -2   9      329.35      336.02     46.34 o 
   6  -2   9      183.76      191.76     15.56 o 
  -5  -1   9      238.43      239.89     20.04 o 
  -4  -1   9       11.71       59.00     45.02 o 
  -3  -1   9       70.39       80.46     12.90 o 
  -2  -1   9      206.92      202.31     14.31 o 
  -1  -1   9      680.87      655.03     27.67 o 
   0  -1   9      558.48      736.95     40.74 o 
   1  -1   9      887.37      855.03     42.19 o 
   2  -1   9       64.62       58.17      3.40 o 
   3  -1   9        6.37        4.55      1.52 o 
   4  -1   9     1451.64     1486.22     45.99 o 
   5  -1   9      707.39      654.14     41.98 o 
   6  -1   9        1.03       -1.44      3.30 o 
  -5   0   9       58.41       50.66     13.06 o 
  -4   0   9       19.26       25.46      9.63 o 
  -3   0   9       76.77       72.16     12.66 o 
  -2   0   9     1075.05     1105.11     66.42 o 
  -1   0   9     3724.11     3889.33    254.74 o 
   0   0   9      367.00      451.79     33.61 o 
   1   0   9      487.82      452.09     20.29 o 
   2   0   9       16.26       22.10      3.55 o 
   3   0   9      234.91      277.60     45.73 o 
   4   0   9     1296.59     1323.21     52.16 o 
   5   0   9      377.88      372.73     16.31 o 
   6   0   9       23.29       30.76      7.21 o 
  -5   1   9        8.49        9.89     13.06 o 
  -4   1   9      143.49      144.65     28.96 o 
  -3   1   9        3.26        2.51      4.88 o 
  -2   1   9      482.83      475.78     32.65 o 
  -1   1   9      228.53      219.72     18.93 o 
   0   1   9       10.99       13.18      1.27 o 
   1   1   9      300.17      299.63     13.52 o 
   2   1   9      241.09      210.31      9.19 o 
   3   1   9      218.28      209.22     10.21 o 
   4   1   9      105.50      108.11     12.53 o 
   5   1   9      393.72      371.56     29.42 o 
   6   1   9      160.86      221.04     44.19 o 
   7   1   9       23.25       28.36     15.04 o 
  -5   2   9      182.93      191.29     22.10 o 
  -4   2   9      169.82      157.91     18.47 o 
  -3   2   9        5.06        6.73     10.36 o 
  -2   2   9        2.15        2.37      4.55 o 
  -1   2   9        2.09       -1.12      3.76 o 
   0   2   9       80.10      112.54      8.84 o 
   1   2   9     2108.88     2063.12    135.72 o 
   2   2   9      872.82      776.03     44.06 o 
   3   2   9      557.69      776.63     52.37 o 
   4   2   9       48.03       47.62      9.30 o 
   5   2   9       16.01       13.52      8.11 o 
   6   2   9      183.74      598.73     73.02 o 
   7   2   9      174.86      182.65     30.54 o 
  -5   3   9       80.80       91.16     25.53 o 
  -4   3   9      203.18      213.52     21.97 o 
  -3   3   9      197.56      198.48     19.85 o 
  -2   3   9      233.82      212.33     31.53 o 
  -1   3   9      113.59      117.02     14.51 o 
   0   3   9      551.39      634.91     51.52 o 
   1   3   9     3091.16     2906.01    111.10 o 
   2   3   9      205.72      171.56      7.33 o 
   3   3   9        3.39      182.51     15.04 o 
   4   3   9       23.03      698.99     60.95 o 
   5   3   9       18.31       16.89     15.04 o 
  -4   4   9      122.95      126.18     25.99 o 
  -3   4   9       38.97       32.58      9.83 o 
  -2   4   9      242.84      190.56     19.92 o 
  -1   4   9       18.49       19.42      1.19 o 
   0   4   9      427.55      509.44     16.15 o 
   1   4   9      178.50      171.23      8.74 o 
   2   4   9       20.79       16.37      2.68 o 
   3   4   9     1252.64     1498.33    314.96 o 
   4   4   9      148.35      124.07      8.42 o 
   5   4   9       30.90       35.69      6.42 o 
  -4   5   9       32.45       47.16     11.35 o 
  -3   5   9      426.91      325.78     17.93 o 
  -2   5   9      871.72      801.55     33.05 o 
  -1   5   9       17.56       13.38      2.25 o 
   0   5   9       18.46       20.93      1.81 o 
   1   5   9       58.22       54.88      4.13 o 
   2   5   9       73.78       66.13      5.53 o 
   3   5   9     1335.34     1236.24     63.32 o 
   4   5   9       20.32       25.96      5.37 o 
   5   5   9      359.13      346.81     24.64 o 
   6   5   9        1.88      240.96     52.24 o 
  -4   6   9        5.65        4.42      5.67 o 
  -3   6   9      978.46      897.19     59.12 o 
  -2   6   9     1143.80     1067.84     46.96 o 
  -1   6   9      172.64      173.62      6.67 o 
   0   6   9       20.47       30.25      2.62 o 
   1   6   9      200.55      176.38      9.53 o 
   2   6   9      789.02      742.56     47.13 o 
   3   6   9      353.24      364.77     28.26 o 
   4   6   9       26.68       55.15     28.10 o 
   5   6   9       54.75       57.46      8.11 o 
   6   6   9       38.50       60.05     21.34 o 
  -3   7   9      247.74      240.14     13.03 o 
  -2   7   9       87.34       79.28      4.52 o 
  -1   7   9        0.00        1.63      1.53 o 
   0   7   9      225.33      325.28     47.66 o 
   1   7   9       61.41       61.18      9.53 o 
   2   7   9      754.92      697.92     39.11 o 
   3   7   9      168.78      162.48     16.85 o 
   4   7   9       71.01      121.95     35.78 o 
   5   7   9       13.11       13.35      5.63 o 
   6   7   9      142.81      134.91     13.57 o 
   7   7   9      222.84      340.69     53.99 o 
  -3   8   9      243.66      251.68     20.48 o 
  -2   8   9       24.31       24.29      2.21 o 
  -1   8   9      655.16      641.69     24.32 o 
   0   8   9      682.39      968.26    132.81 o 
   1   8   9       61.97       61.62      5.84 o 
   2   8   9        4.90        5.05      3.84 o 
   3   8   9        4.40        7.14      5.13 o 
   4   8   9       44.86       43.68      7.91 o 
   5   8   9      392.17      389.12     26.87 o 
   6   8   9       73.64       80.66     12.36 o 
  -2   9   9      156.64      170.97      7.52 o 
  -1   9   9      582.23      615.47     24.21 o 
   0   9   9      797.61     1152.19    161.08 o 
   1   9   9      237.51      263.00     14.03 o 
   2   9   9       63.93       68.66      9.11 o 
   3   9   9      235.03      219.21     16.46 o 
   4   9   9      657.41      692.83     62.10 o 
   5   9   9      636.40      664.97     45.08 o 
   6   9   9        3.73        5.87      5.82 o 
  -1  10   9       72.22       74.97      5.91 o 
   0  10   9      242.23      348.82     43.07 o 
   1  10   9        8.32        5.12      3.68 o 
   2  10   9       87.90       84.77      9.02 o 
   3  10   9       46.44       45.03      8.18 o 
   4  10   9      213.53      216.01     24.60 o 
   5  10   9       20.88       20.10     13.26 o 
   6  10   9        0.28       -0.24      4.36 o 
   0  11   9       33.82       36.28      5.77 o 
   1  11   9       39.27       36.49      9.92 o 
   2  11   9      173.03      167.39     19.88 o 
   3  11   9      289.12      297.07     22.16 o 
   4  11   9      788.49      768.34     46.58 o 
   5  11   9      123.62      120.33     18.88 o 
   1  12   9      182.17      177.07     20.61 o 
   2  12   9      177.13      169.00     17.85 o 
   3  12   9       64.74       67.25     10.27 o 
  -2  -7  10      288.46      295.08     11.73 o 
  -1  -7  10       19.76       23.87      3.30 o 
   0  -7  10       21.57       18.87      4.64 o 
   1  -7  10       59.90       56.66      9.76 o 
   2  -7  10      748.69      755.06     46.44 o 
  -3  -6  10      708.65      701.43     46.00 o 
  -2  -6  10       86.24       99.26      5.91 o 
  -1  -6  10        2.52        4.93      1.96 o 
   0  -6  10        3.46        3.52      3.06 o 
   1  -6  10      176.43      175.79     21.57 o 
   2  -6  10     1109.82     1106.43     61.67 o 
   3  -6  10      228.35      232.78     19.19 o 
  -3  -5  10       72.78       72.64     10.33 o 
  -2  -5  10       94.37      100.10      4.84 o 
  -1  -5  10        0.78       -1.03      2.13 o 
   0  -5  10        8.39        8.08      2.41 o 
   1  -5  10      909.01      858.09     55.14 o 
   2  -5  10      444.43      424.79     24.60 o 
   3  -5  10        0.12        1.71      3.43 o 
   4  -5  10       16.68       12.34      5.83 o 
  -4  -4  10       61.84       65.42     10.91 o 
  -3  -4  10        2.89        1.73      2.00 o 
  -2  -4  10        1.46        1.81      2.07 o 
  -1  -4  10       65.99       71.66      8.53 o 
   0  -4  10       64.39       81.91      4.79 o 
   1  -4  10       47.55       55.66      4.17 o 
   2  -4  10        0.41        1.23      1.28 o 
   3  -4  10      114.87      125.58      8.43 o 
   4  -4  10      106.42      103.51     11.23 o 
  -4  -3  10       13.34       14.61      6.64 o 
  -3  -3  10       54.40       42.55      8.54 o 
  -2  -3  10      369.20      332.85     18.36 o 
  -1  -3  10      634.58      662.36     20.96 o 
   0  -3  10       52.56       77.19      7.61 o 
   1  -3  10      186.72      169.95      8.15 o 
   2  -3  10       71.85       70.39      3.65 o 
   3  -3  10      352.02      324.30      9.73 o 
   4  -3  10     1246.61     1183.26     58.13 o 
   5  -3  10      171.99      157.60     12.23 o 
  -4  -2  10       74.67       76.80     15.59 o 
  -3  -2  10      223.44      224.39     23.12 o 
  -2  -2  10      349.18      356.42     20.68 o 
  -1  -2  10      518.55      499.11     15.82 o 
   0  -2  10      205.02      250.49     13.19 o 
   1  -2  10       22.37       20.69      1.97 o 
   2  -2  10       98.18       98.92      4.67 o 
   3  -2  10      198.35      198.10      7.32 o 
   4  -2  10      107.86       94.53      5.07 o 
   5  -2  10        0.42        1.12      2.77 o 
  -4  -1  10      280.71      264.04     26.91 o 
  -3  -1  10      142.70      145.38     18.14 o 
  -2  -1  10      719.48      763.37     49.08 o 
  -1  -1  10        0.60        2.97      7.72 o 
   0  -1  10      137.50      167.83      9.72 o 
   1  -1  10     1298.45     1171.06     67.30 o 
   2  -1  10        4.67        4.91      2.03 o 
   3  -1  10       21.69       25.23      3.45 o 
   4  -1  10        5.98        6.39      1.65 o 
   5  -1  10       51.56       50.37      5.18 o 
   6  -1  10      167.88      173.18     14.52 o 
  -4   0  10      131.51      120.12     16.95 o 
  -3   0  10        6.38        5.67      6.33 o 
  -2   0  10      123.77      117.41     15.70 o 
  -1   0  10      439.35      471.23     45.78 o 
   0   0  10      648.44      799.49     58.62 o 
   1   0  10      345.28      306.46     22.29 o 
   2   0  10       58.51       54.28      3.14 o 
   3   0  10      330.89      300.75     12.04 o 
   4   0  10        0.63       -0.40      1.48 o 
   5   0  10      117.29      108.19      9.61 o 
   6   0  10      295.04      307.74     19.30 o 
  -4   1  10      210.70      215.36     36.94 o 
  -3   1  10      155.20      148.61     28.56 o 
  -2   1  10        7.50       11.94     12.00 o 
  -1   1  10      598.99      595.96     39.25 o 
   0   1  10     3781.45     4894.67    259.32 o 
   1   1  10      965.45      938.15     58.04 o 
   2   1  10       63.77       59.33      3.55 o 
   3   1  10      262.44      255.88     21.77 o 
   4   1  10       79.84      133.67     60.59 o 
   5   1  10      292.36      286.90     26.55 o 
   6   1  10       22.63       20.15      3.40 o 
  -4   2  10       70.35       57.52     13.46 o 
  -3   2  10        1.94        0.40      3.69 o 
  -2   2  10      266.24      256.79     33.64 o 
  -1   2  10      224.91      236.40     32.85 o 
   0   2  10      337.11      440.04     23.91 o 
   1   2  10       91.12       91.12     12.50 o 
   2   2  10      106.39      104.00      9.02 o 
   3   2  10      656.01      608.89     34.30 o 
   4   2  10      588.91     1056.57     78.63 o 
   5   2  10      288.72      323.28     44.26 o 
  -4   3  10       97.34      108.51     17.08 o 
  -3   3  10      556.79      526.77     39.77 o 
  -2   3  10      264.30      258.17     23.55 o 
  -1   3  10      120.93      131.53     24.93 o 
   0   3  10       10.10        7.56      2.09 o 
   1   3  10        4.26        6.40      3.32 o 
   2   3  10      215.19      206.39     13.59 o 
   3   3  10      624.97      721.15     51.19 o 
   4   3  10      161.66      241.02     21.44 o 
   5   3  10      216.21      235.09     42.28 o 
  -4   4  10      192.71      205.27     22.69 o 
  -3   4  10       94.55      109.10     26.85 o 
  -2   4  10      188.43      187.73     21.24 o 
  -1   4  10       97.28       81.79     13.79 o 
   0   4  10       13.63       14.43      1.15 o 
   1   4  10      276.55      244.14      8.13 o 
   2   4  10      903.09      790.07     37.40 o 
   3   4  10      805.47      755.33     30.55 o 
   4   4  10       12.86       45.78     19.49 o 
   5   4  10       61.55       69.00     17.08 o 
  -3   5  10      461.67      428.81     35.49 o 
  -2   5  10      299.13      280.99     39.38 o 
  -1   5  10        3.32        3.90      0.52 o 
   0   5  10      252.72      286.46     18.33 o 
   1   5  10       41.40       28.43      2.77 o 
   2   5  10     1232.23     1132.61     62.17 o 
   3   5  10      198.72      214.84    103.23 o 
   4   5  10        0.44       70.39     10.62 o 
   5   5  10      602.58      680.72     55.28 o 
   6   5  10      278.24      287.99     22.23 o 
  -3   6  10       62.01       69.72     22.69 o 
  -2   6  10      107.97       84.49      9.33 o 
  -1   6  10      310.37      279.83     11.49 o 
   0   6  10       79.33      137.28      6.86 o 
   1   6  10       29.06       29.42      2.89 o 
   2   6  10       59.65       57.63      4.89 o 
   3   6  10       23.81      123.69     10.98 o 
   4   6  10      112.79      121.64     12.55 o 
   5   6  10      167.07      169.62     12.60 o 
   6   6  10      145.20      185.81    116.26 o 
  -3   7  10        6.07        7.32      7.52 o 
  -2   7  10      188.06      165.12      8.67 o 
  -1   7  10      333.70      351.07     12.04 o 
   0   7  10      413.46      568.67     75.53 o 
   1   7  10      523.48      536.04     36.71 o 
   2   7  10        0.85        1.67      3.64 o 
   3   7  10      303.63      286.66     21.83 o 
   4   7  10      245.87      290.81     20.93 o 
   5   7  10       14.18       13.59      7.74 o 
   6   7  10       20.25       19.96      6.99 o 
  -2   8  10      195.76      191.14      6.08 o 
  -1   8  10       13.94       11.09      1.76 o 
   0   8  10       95.57      133.20     21.04 o 
   1   8  10        1.48        3.32      3.88 o 
   2   8  10      316.18      307.48     17.56 o 
   3   8  10       87.93       93.47     11.18 o 
   4   8  10       48.32       48.61     12.51 o 
   5   8  10       34.23       31.86     12.38 o 
   6   8  10        9.31        8.49      8.12 o 
  -1   9  10      225.46      247.26     11.43 o 
   0   9  10        0.10        1.12      1.74 o 
   1   9  10      818.25      859.10     37.44 o 
   2   9  10      708.47      677.65     36.91 o 
   3   9  10       54.00       53.06      9.69 o 
   4   9  10        0.67        0.63      3.74 o 
   5   9  10        2.40        6.35      5.88 o 
   6   9  10       83.16       76.78     12.52 o 
  -1  10  10       10.17       11.17      4.10 o 
   0  10  10      299.56      422.71     83.34 o 
   1  10  10      198.52      197.21     11.70 o 
   2  10  10      236.19      222.12     13.37 o 
   3  10  10       82.83       79.53      9.64 o 
   4  10  10       42.77       65.32     19.82 o 
   5  10  10      181.48      181.58     19.68 o 
   1  11  10        1.70        0.21      1.86 o 
   2  11  10        2.89        4.35      3.97 o 
   3  11  10       84.31       93.85     12.68 o 
   4  11  10      274.81      272.28     31.25 o 
  -2  -6  11        3.61        2.65      3.72 o 
  -1  -6  11      253.00      258.86     20.35 o 
   0  -6  11       14.87       19.71      6.14 o 
   1  -6  11       12.98       12.66      5.28 o 
   2  -6  11       27.16       23.81      6.33 o 
  -2  -5  11      684.16      662.03     24.87 o 
  -1  -5  11      235.94      250.42     14.89 o 
   0  -5  11       12.41       17.49      3.32 o 
   1  -5  11       89.33       85.16      8.38 o 
   2  -5  11      437.99      414.96     31.93 o 
   3  -5  11      307.40      287.79     16.92 o 
  -3  -4  11      257.72      236.09     27.53 o 
  -2  -4  11      287.66      235.11     23.64 o 
  -1  -4  11       21.48       22.63      4.32 o 
   0  -4  11      222.26      252.13     12.27 o 
   1  -4  11      111.28      108.77      7.14 o 
   2  -4  11      209.50      220.36      8.28 o 
   3  -4  11      333.63      310.99     20.25 o 
   4  -4  11        0.94        1.06      2.48 o 
  -3  -3  11      448.01      474.03     36.08 o 
  -2  -3  11       27.17       22.47      6.85 o 
  -1  -3  11      106.97      109.40      4.20 o 
   0  -3  11       67.99       93.20      6.48 o 
   1  -3  11      335.88      299.83     11.69 o 
   2  -3  11      210.72      216.40      8.09 o 
   3  -3  11        2.02        2.68      2.06 o 
   4  -3  11       16.28       15.01      4.28 o 
  -4  -2  11      140.12      152.50     32.78 o 
  -3  -2  11      380.52      385.61     32.85 o 
  -2  -2  11       27.36       18.80      7.52 o 
  -1  -2  11       86.63       82.72      6.25 o 
   0  -2  11      299.79      383.30     12.98 o 
   1  -2  11      543.54      518.25     29.90 o 
   2  -2  11      363.75      368.33     14.10 o 
   3  -2  11      117.47      117.59      6.72 o 
   4  -2  11        8.45        6.11      2.11 o 
   5  -2  11       70.47       64.47     10.52 o 
  -4  -1  11      200.34      182.32     23.75 o 
  -3  -1  11       53.92       51.85     13.13 o 
  -2  -1  11      447.78      463.38     49.54 o 
  -1  -1  11      112.42      117.28     22.89 o 
   0  -1  11       83.91       96.07      5.54 o 
   1  -1  11      189.26      178.32     10.99 o 
   2  -1  11       48.76       46.93      3.57 o 
   3  -1  11      402.04      432.08     30.90 o 
   4  -1  11      185.59      201.48     15.48 o 
   5  -1  11      192.04      188.02     16.13 o 
  -4   0  11        0.20        0.86      5.14 o 
  -3   0  11       53.93       60.75     13.72 o 
  -2   0  11      399.24      414.96     46.57 o 
  -1   0  11      743.23      787.84     50.59 o 
   0   0  11     1447.27     1780.83     62.17 o 
   1   0  11        0.98        0.79      0.77 o 
   2   0  11      175.09      155.96      6.41 o 
   3   0  11      821.11      863.13     28.26 o 
   4   0  11      240.05      253.88     11.94 o 
   5   0  11      184.88      187.41      9.65 o 
   6   0  11        5.68        2.66      5.12 o 
  -4   1  11        7.91        7.32     13.32 o 
  -3   1  11       45.87       48.88     20.78 o 
  -2   1  11        2.83        4.09      5.67 o 
  -1   1  11      151.37      154.22     17.61 o 
   0   1  11      169.97      205.40     16.78 o 
   1   1  11      195.83      171.84      9.89 o 
   2   1  11       46.30       39.95      4.09 o 
   3   1  11       19.89       18.41      2.96 o 
   4   1  11      236.91      230.83     22.46 o 
   5   1  11       22.33       16.50      5.16 o 
   6   1  11       30.92       27.28      7.21 o 
  -4   2  11      206.29      212.13     25.33 o 
  -3   2  11       85.82       84.56     14.91 o 
  -2   2  11      203.12      198.02     21.44 o 
  -1   2  11      132.31      126.98     16.42 o 
   0   2  11      198.86      209.00     12.74 o 
   1   2  11      268.82      234.51     11.23 o 
   2   2  11      909.58      790.50     30.58 o 
   3   2  11     1024.32     1006.47     49.37 o 
   4   2  11      219.48      438.97     31.79 o 
   5   2  11      439.39      428.68     38.59 o 
   6   2  11        1.82        0.73      5.67 o 
  -3   3  11       42.09       34.50     11.28 o 
  -2   3  11      164.70      166.68     20.38 o 
  -1   3  11       61.41       65.37     13.46 o 
   0   3  11      442.90      505.19     16.03 o 
   1   3  11       37.18       35.39      5.24 o 
   2   3  11        3.87        6.32      2.84 o 
   3   3  11       93.42       82.25     10.29 o 
   4   3  11      529.75      506.19     35.88 o 
   5   3  11      431.46      424.39     38.52 o 
   6   3  11       47.46      106.73     23.55 o 
  -3   4  11        4.73        0.66      4.68 o 
  -2   4  11      373.11      317.08     39.31 o 
  -1   4  11      705.02      667.39     66.09 o 
   0   4  11      507.38      610.61     31.83 o 
   1   4  11      105.83       96.74      6.34 o 
   2   4  11       36.87       30.41      5.67 o 
   3   4  11      127.82      111.74     19.26 o 
   4   4  11      412.76      536.07     52.51 o 
   5   4  11      177.15      179.55     24.67 o 
   6   4  11      110.72      129.68     26.91 o 
  -3   5  11      101.78       86.67     16.69 o 
  -2   5  11      284.81      247.42     25.79 o 
  -1   5  11       62.20       70.05     14.51 o 
   0   5  11      239.91      288.59     22.75 o 
   1   5  11       13.90       13.71      2.11 o 
   2   5  11        0.75        3.72      2.60 o 
   3   5  11       90.17       77.57      5.34 o 
   4   5  11       25.78       91.36     10.49 o 
   5   5  11      112.67      113.38      9.50 o 
   6   5  11       16.74       10.16     11.74 o 
  -2   6  11      335.28      286.34     43.34 o 
  -1   6  11      369.65      279.80     15.75 o 
   0   6  11        3.58        6.59      1.20 o 
   1   6  11      338.23      304.11     42.22 o 
   2   6  11      776.12      699.62     54.09 o 
   3   6  11       26.49       83.43     17.74 o 
   4   6  11       68.09      126.40     38.06 o 
   5   6  11        2.48        4.31      3.52 o 
   6   6  11       60.61       74.87     22.16 o 
  -2   7  11       48.01       43.60     13.92 o 
  -1   7  11        3.88        5.97      1.13 o 
   0   7  11      466.66      655.71     77.90 o 
   1   7  11      504.27      450.96     29.52 o 
   2   7  11      607.95      558.89     56.46 o 
   3   7  11       32.91       25.10      7.08 o 
   4   7  11        7.75       80.27     44.49 o 
   5   7  11       16.92       18.29      5.71 o 
   6   7  11      151.75      162.37     14.81 o 
  -1   8  11       78.02       82.70      3.35 o 
   0   8  11       87.79      123.13     14.21 o 
   1   8  11      364.04      363.30     15.91 o 
   2   8  11      606.11      552.97     35.49 o 
   3   8  11       80.40       92.43     12.24 o 
   4   8  11       18.64      211.64     51.42 o 
   5   8  11       99.03      102.27     12.33 o 
  -1   9  11      183.52      212.61      7.56 o 
   0   9  11       38.29       64.28     15.93 o 
   1   9  11      148.32      138.31     13.85 o 
   2   9  11       75.75       74.25      8.16 o 
   3   9  11       52.25       58.19     10.36 o 
   4   9  11       82.26      101.28     16.71 o 
   5   9  11       13.15       19.41     11.56 o 
   0  10  11        3.64        1.89      1.64 o 
   1  10  11      245.22      246.08     15.40 o 
   2  10  11       57.43       52.94      6.34 o 
   3  10  11      499.53      496.97     25.80 o 
   4  10  11      423.41      420.61     27.38 o 
   2  11  11      140.60      137.87     11.89 o 
  -1  -5  12        6.60        4.36      2.47 o 
   0  -5  12       33.83       45.40      4.78 o 
   1  -5  12      272.40      271.03     23.22 o 
   2  -5  12      326.87      310.06     13.65 o 
  -2  -4  12      109.10      111.87     15.30 o 
  -1  -4  12        1.36        1.31      1.41 o 
   0  -4  12      122.96      177.17     13.95 o 
   1  -4  12      294.15      284.74     10.08 o 
   2  -4  12      122.89      124.00      5.45 o 
   3  -4  12      301.02      278.64     13.37 o 
  -2  -3  12      377.96      344.65     41.75 o 
  -1  -3  12       61.72       45.25      4.18 o 
   0  -3  12       47.40       56.43      3.44 o 
   1  -3  12       87.54       83.19      4.34 o 
   2  -3  12        0.44        0.67      1.23 o 
   3  -3  12      135.66      123.50      6.16 o 
  -3  -2  12      130.54      130.08     19.39 o 
  -2  -2  12      464.32      477.82     51.65 o 
  -1  -2  12      266.52      211.97     49.57 o 
   0  -2  12        0.30        0.78      1.31 o 
   1  -2  12      143.53      137.02      6.25 o 
   2  -2  12      497.28      494.47     24.48 o 
   3  -2  12       85.11       71.85      4.77 o 
   4  -2  12        1.34        1.27      1.45 o 
  -3  -1  12       82.53       84.50     16.69 o 
  -2  -1  12      294.24      279.74     38.72 o 
  -1  -1  12       61.65       65.04     12.40 o 
   0  -1  12      144.41      175.82      5.74 o 
   1  -1  12      286.15      265.99     14.79 o 
   2  -1  12      715.83      655.38     31.41 o 
   3  -1  12      491.10      464.55     15.26 o 
   4  -1  12      184.22      177.04      7.20 o 
   5  -1  12        4.82        5.09      3.67 o 
  -3   0  12      469.60      481.32     57.06 o 
  -2   0  12      197.80      193.46     22.49 o 
  -1   0  12      210.98      211.80     20.65 o 
   0   0  12      316.30      398.75     11.87 o 
   1   0  12       83.83       75.13      3.21 o 
   2   0  12       16.82       14.77      2.11 o 
   3   0  12       49.66       52.53      3.79 o 
   4   0  12        1.23        1.67      1.58 o 
   5   0  12      113.70      109.74      9.90 o 
  -3   1  12        9.49       10.22      8.90 o 
  -2   1  12      105.81      114.05     17.81 o 
  -1   1  12      100.35      117.61     15.96 o 
   0   1  12      741.47      847.11     24.74 o 
   1   1  12      501.05      447.81     21.63 o 
   2   1  12      188.27      171.54      6.81 o 
   3   1  12      211.41      243.45     15.20 o 
   4   1  12      483.52      524.35     20.66 o 
   5   1  12      391.37      377.06     21.85 o 
  -3   2  12       63.57       56.00     14.97 o 
  -2   2  12       95.29       91.16     16.56 o 
  -1   2  12       77.61       68.34     13.85 o 
   0   2  12      348.30      437.19     46.90 o 
   1   2  12        0.74        0.89      0.63 o 
   2   2  12      381.11      347.57     10.25 o 
   3   2  12       73.64      109.15     37.86 o 
   4   2  12      224.69      226.68     15.49 o 
   5   2  12      107.63       97.78     11.61 o 
  -3   3  12      161.93      170.58     35.82 o 
  -2   3  12      127.89      123.02     30.01 o 
  -1   3  12      621.96      604.27     59.43 o 
   0   3  12      226.99      251.05     35.55 o 
   1   3  12        0.12        0.62      0.65 o 
   2   3  12        1.46        0.16      1.96 o 
   3   3  12       90.70       94.37      8.28 o 
   4   3  12     1159.99     1080.18     84.43 o 
   5   3  12      598.20      590.75     47.89 o 
  -2   4  12       50.11       59.96     14.58 o 
  -1   4  12      152.79      145.91     21.11 o 
   0   4  12        3.19        4.38      0.63 o 
   1   4  12       18.88       20.14      4.28 o 
   2   4  12       77.88       56.04      9.93 o 
   3   4  12      152.07      212.66     25.46 o 
   4   4  12       68.87      145.77     29.29 o 
   5   4  12      146.37      143.60     22.23 o 
   6   4  12      233.16      255.27     34.37 o 
  -2   5  12        0.42        0.66      8.57 o 
  -1   5  12       40.04       43.27     13.72 o 
   0   5  12      576.28      663.19     40.50 o 
   1   5  12      186.51      186.25     13.04 o 
   2   5  12      235.64      202.99      9.27 o 
   3   5  12       40.15       34.85      3.51 o 
   4   5  12       42.68       91.59     15.07 o 
   5   5  12      194.99      204.35     26.25 o 
  -2   6  12        9.43        9.50      8.97 o 
  -1   6  12      258.27      261.01     29.35 o 
   0   6  12      183.89      227.72     14.43 o 
   1   6  12      194.34      187.39     22.00 o 
   2   6  12      223.96      190.88     10.67 o 
   3   6  12        8.55      147.95     45.45 o 
   4   6  12        4.89       57.61     31.89 o 
   5   6  12       43.24       46.70      6.96 o 
  -1   7  12      132.36      122.75     35.09 o 
   0   7  12       68.10       71.79      3.80 o 
   1   7  12      495.08      440.58     60.78 o 
   2   7  12        0.47        0.63      1.36 o 
   3   7  12       95.43       94.81      9.37 o 
   4   7  12      176.02      188.59     28.76 o 
   5   7  12        1.16        2.29      3.17 o 
  -1   8  12      110.77       95.91     20.58 o 
   0   8  12        2.43        2.91      1.37 o 
   1   8  12       40.09       36.65      3.93 o 
   2   8  12      715.47      657.50     47.92 o 
   3   8  12      377.48      351.99     27.74 o 
   4   8  12       60.31       66.02      9.53 o 
   5   8  12        0.51        0.20      2.46 o 
   0   9  12       15.10       21.94      4.78 o 
   1   9  12      186.56      188.42      8.72 o 
   2   9  12      246.85      216.17     15.50 o 
   3   9  12      256.68      267.24     17.87 o 
   4   9  12        3.05        4.87      5.04 o 
   2  10  12      121.31      126.92      8.91 o 
   3  10  12       22.92       22.19      5.42 o 
  -1  -3  13        0.27        0.59      3.56 o 
   0  -3  13      106.84      151.92      5.63 o 
   1  -3  13       41.54       50.04      3.49 o 
   2  -3  13      599.48      566.26     17.82 o 
  -1  -2  13       93.68       90.10     14.51 o 
   0  -2  13       80.35       89.42      3.94 o 
   1  -2  13      234.75      222.28      8.08 o 
   2  -2  13      103.37       95.52      5.28 o 
   3  -2  13        0.02        1.26      1.65 o 
  -2  -1  13       17.00       16.89      9.50 o 
  -1  -1  13       12.83       10.49      7.72 o 
   0  -1  13      286.03      349.00     26.78 o 
   1  -1  13      357.85      357.36     21.87 o 
   2  -1  13        0.43        0.83      1.07 o 
   3  -1  13      108.93      113.26      6.93 o 
   4  -1  13       64.53       60.40      5.32 o 
  -2   0  13       85.23       97.95     17.74 o 
  -1   0  13        4.37        1.58      5.21 o 
   0   0  13      104.99      134.43     16.75 o 
   1   0  13        5.60        4.71      1.13 o 
   2   0  13      149.70      127.99      4.99 o 
   3   0  13      143.15      160.79     13.91 o 
   4   0  13      172.45      150.69      8.90 o 
  -2   1  13       70.12       79.29     16.49 o 
  -1   1  13      417.79      423.01     50.39 o 
   0   1  13       57.58       69.39     13.13 o 
   1   1  13      160.20      135.95     10.96 o 
   2   1  13      534.32      477.09     16.87 o 
   3   1  13      189.00      194.48     10.22 o 
   4   1  13       47.81       45.01      4.36 o 
  -2   2  13       13.67       14.91     16.03 o 
  -1   2  13       12.06       10.82      8.44 o 
   0   2  13        6.37       12.86      7.85 o 
   1   2  13        3.32        3.10      1.04 o 
   2   2  13      352.67      312.58     14.55 o 
   3   2  13      203.50      205.72      7.88 o 
   4   2  13       86.98      100.68     20.45 o 
   5   2  13      156.31      158.68     30.74 o 
  -2   3  13       31.75       31.73     12.33 o 
  -1   3  13      308.56      296.30     30.54 o 
   0   3  13      248.30      268.99     25.53 o 
   1   3  13      116.99       88.87      6.51 o 
   2   3  13        1.09        1.73      1.07 o 
   3   3  13       89.61       86.15     18.90 o 
   4   3  13      469.57      476.64     30.47 o 
   5   3  13      126.40      110.75     12.27 o 
  -1   4  13      657.03      676.30     74.27 o 
   0   4  13      467.57      543.78     61.15 o 
   1   4  13      415.60      393.06     46.04 o 
   2   4  13        3.42        4.31      2.92 o 
   3   4  13       15.10       18.83      7.95 o 
   4   4  13       68.31      115.56     16.23 o 
  -1   5  13      431.05      391.35     37.14 o 
   0   5  13       55.83       51.91     14.51 o 
   1   5  13       12.55        9.49      3.46 o 
   2   5  13        6.38        6.14      4.52 o 
   3   5  13       54.60       89.31     19.39 o 
   4   5  13      469.85      479.93     37.47 o 
  -1   6  13      245.54      208.37     28.50 o 
   0   6  13        1.80        3.63      7.45 o 
   1   6  13      234.13      217.97     12.14 o 
   2   6  13      297.82      246.05     21.57 o 
   3   6  13      226.87      189.49     17.71 o 
   4   6  13      152.27      148.63     34.83 o 
   5   6  13        3.19        2.24     11.48 o 
   0   7  13        7.88       10.95     10.16 o 
   1   7  13      432.01      441.82     21.10 o 
   2   7  13       77.08       73.33     10.39 o 
   3   7  13       91.17       77.10      7.49 o 
   4   7  13        0.46       44.40     52.47 o 
   1   8  13      209.26      179.47     17.05 o 
   2   8  13      158.64      124.60      9.43 o 
   3   8  13      214.99      168.37     15.14 o 
   4   8  13        0.84       69.84     27.57 o 
   0  -1  14       34.45       56.59     11.61 o 
   1  -1  14      162.82      154.61     10.18 o 
   2  -1  14      581.80      514.43     24.49 o 
   0   0  14        6.19        9.83      7.26 o 
   1   0  14      240.78      261.40     32.39 o 
   2   0  14      406.91      366.28     22.93 o 
   3   0  14       10.49       23.27     12.00 o 
  -1   1  14      229.21      250.85     27.51 o 
   0   1  14       59.45       85.55     15.11 o 
   1   1  14      165.18      162.26     27.31 o 
   2   1  14       82.35       79.11      5.62 o 
   3   1  14        2.13        0.79      1.06 o 
  -1   2  14       52.84       52.97     14.45 o 
   0   2  14        8.28        9.76     13.39 o 
   1   2  14      228.81      218.60     22.29 o 
   2   2  14        2.08        1.35      1.27 o 
   3   2  14      167.67      154.79      6.75 o 
   0   3  14       63.18       71.57     23.48 o 
   1   3  14        0.26        0.59      4.22 o 
   2   3  14        2.57        2.24      0.90 o 
   3   3  14       35.94       74.22     21.87 o 
   4   3  14      348.23      375.65     30.28 o 
   0   4  14        0.11        1.32      5.54 o 
   1   4  14      218.83      190.43     22.82 o 
   2   4  14       21.95       16.85      6.16 o 
   3   4  14      133.76      109.93     12.17 o 
   4   4  14        9.96        5.34      9.76 o 
   0   5  14       38.24       44.85     24.21 o 
   1   5  14      307.00      285.08     44.72 o 
   2   5  14       42.29       35.57      5.08 o 
   3   5  14      285.35      254.64     16.56 o 
   1   6  14       37.60       47.82     14.97 o 
   2   6  14        2.91        3.96      3.99 o 
   3   6  14        7.96        2.37      7.39 o 
                                                 
